# Supplementary material for: Machine Learning of Protein Interactions in Fungal Secretory Pathways
Source: PLoS One. 2016 Jul 21;11(7):e0159302. doi: 10.1371/journal.pone.0159302 (PMC4956264; doi:10.1371/journal.pone.0159302)
Supplement: S1 Table — Protein feature data sources used in training the PPI prediction models. (XLSX) [file pone.0159302.s001.xlsx]

## Sheet: Sheet1
Supplementary table 1. Protein feature data sources
Feature set	Description	WWW	Reference	Interproscan
BLAST	BLAST Sequence similarities against the UniProt database	http://www.uniprot.org/blast/	Altschul et al. 1990	No
Gene3D	Protein clusters annotated with domain and functional information	http://gene3d.biochem.ucl.ac.uk/	Yeats et al. 2008	Yes
GTG	Predicted conserved residues from global pairwise alignment	http://ekhidna.biocenter.helsinki.fi/gtg/start	Heger et al. 2007	No
Panther	Database of evolutionary and functional information about protein-coding genes	http://pantherdb.org/	Mi et al. 2016	Yes
PROSITE	Database of protein domains, families and functional sites	http://prosite.expasy.org/	Sigrist et al. 2013	Yes
Pfam	Database of protein families	http://pfam.sanger.ac.uk/	Punta et al. 2012	Yes
PIR superfamily	Protein classification system based on evolutionary relationship of whole proteins	http://pir.georgetown.edu/pirwww/dbinfo/pirsf.shtml	Nikolskaya et al. 2006	Yes
PRINTS	Database of protein family fingerprints	http://www.bioinf.manchester.ac.uk/dbbrowser/PRINTS/	Attwood et al. 2012	Yes
SMART	Tool for annotation of genetically mobile domains and the analysis of domain architectures	http://smart.embl.de/	Letunic et al. 2015	Yes
Superfamily	Protein domain assignments at the structural classification of protein (SCOP) superfamily level	http://supfam.org/	de Lima Morais et al. 2011	Yes
