# Supplementary material for: Machine Learning of Protein Interactions in Fungal Secretory Pathways
Source: PLoS One. 2016 Jul 21;11(7):e0159302. doi: 10.1371/journal.pone.0159302 (PMC4956264; doi:10.1371/journal.pone.0159302)
Supplement: S2 Table — Predicted protein-protein interactions of Trichoderma reesei secretion pathway. (XLSX) [file pone.0159302.s002.xlsx]

## Sheet: README
Supplementary Table 1 for "Machine learning of protein interactions in fungal secretion pathways"
Sheet "Complete network" has the whole predicted network as an edge list. Columns A and B are alternative gene Ids for T. reesei proteins for the first node of the edge and columns C and D respectively for the second node of the edge.
Sheet "SecretionAnnotations" has the annotation of the individual genes in the network. Columns are explained below
Model Gene	Gene Ids, the numbers correspond to JGI version 2.0 gene id numbers.
Betweenness	Betweenness of the gene nodes
Degree	Degree of the gene nodes
Common Name	Common name of the T. reesei gene
JGI Annotation	Manual annotation of the gene at JGI version 2.0 site http://genome.jgi.doe.gov/Trire2/Trire2.home.html
Two Way Uniprot Blast Hit	To provide the Uniprot ids of the genes
Sgd Best Hit Systematic	Data of best blast hit in Saccharomyces genome database http://www.yeastgenome.org/
Sgd Best Hit Common	Data of best blast hit in Saccharomyces genome database http://www.yeastgenome.org/
Sgd Best Hit Description	Data of best blast hit in Saccharomyces genome database http://www.yeastgenome.org/
TargetP Location	TargetP analysis http://www.cbs.dtu.dk/services/TargetP/
TargetP Class	TargetP analysis http://www.cbs.dtu.dk/services/TargetP/
TargetP Signal Sequence Length	TargetP analysis http://www.cbs.dtu.dk/services/TargetP/
Tribe Family Taxon Specificity	Taxon specificity from protein clustering as in http://www.ncbi.nlm.nih.gov/pubmed/17868481
Pannzer Description	Annotations from Pannzer process http://ekhidna.biocenter.helsinki.fi/pannzer
GO Accession	Annotations from Pannzer process http://ekhidna.biocenter.helsinki.fi/pannzer
GO Name	Annotations from Pannzer process http://ekhidna.biocenter.helsinki.fi/pannzer
GO Ontology	Annotations from Pannzer process http://ekhidna.biocenter.helsinki.fi/pannzer
Interpro IDs	Annotations from Interpro http://www.ebi.ac.uk/interpro/
Interpro Definition	Annotations from Interpro http://www.ebi.ac.uk/interpro/
Interpro Method	Annotations from Interpro http://www.ebi.ac.uk/interpro/
Interpro Model Finding Hits	Annotations from Interpro http://www.ebi.ac.uk/interpro/
Sheet "Correlations" contains the gene expression correlations of the secretion network.

## Sheet: CompleteNetwork
ID1	String ID1	ID2	String ID2
TRIRE0044960	JGI44960	TRIRE0104448	-
TRIRE0055183	JGI55183	TRIRE0104448	-
TRIRE0104448	-	TRIRE0120000	JGI120000
TRIRE0104448	-	TRIRE0122293	-
TRIRE0102581	JGI102581	TRIRE0104448	-
TRIRE0081785	JGI81785	TRIRE0082475	JGI82475
TRIRE0021246	JGI21246	TRIRE0104448	-
TRIRE0079419	JGI79419	TRIRE0104448	-
TRIRE0055362	JGI55362	TRIRE0104448	-
TRIRE0104448	-	TRIRE0122920	JGI122920
TRIRE0104448	-	TRIRE0120053	JGI120053
TRIRE0022994	JGI22994	TRIRE0104448	-
TRIRE0104448	-	TRIRE0122572	JGI122572
TRIRE0079797	JGI79797	TRIRE0104448	-
TRIRE0060626	JGI60626	TRIRE0111569	-
TRIRE0061971	JGI61971	TRIRE0111569	-
TRIRE0060626	JGI60626	TRIRE0061971	JGI61971
TRIRE0003525	JGI3525	TRIRE0111569	-
TRIRE0072606	JGI72606	TRIRE0104448	-
TRIRE0022005	JGI22005	TRIRE0033342	JGI33342
TRIRE0021576	JGI21576	TRIRE0069211	JGI69211
TRIRE0003525	JGI3525	TRIRE0060626	JGI60626
TRIRE0021576	JGI21576	TRIRE0069868	JGI69868
TRIRE0064332	JGI64332	TRIRE0111569	-
TRIRE0021246	JGI21246	TRIRE0102581	JGI102581
TRIRE0003525	JGI3525	TRIRE0061971	JGI61971
TRIRE0021576	JGI21576	TRIRE0046421	JGI46421
TRIRE0060626	JGI60626	TRIRE0064332	JGI64332
TRIRE0053316	JGI53316	TRIRE0111569	-
TRIRE0061971	JGI61971	TRIRE0064332	JGI64332
TRIRE0066814	JGI66814	TRIRE0121920	JGI121920
TRIRE0069211	JGI69211	TRIRE0069868	JGI69868
TRIRE0053316	JGI53316	TRIRE0060626	JGI60626
TRIRE0021576	JGI21576	TRIRE0074517	JGI74517
TRIRE0045595	JGI45595	TRIRE0104448	-
TRIRE0106595	JGI106595	TRIRE0119749	JGI119749
TRIRE0063946	JGI63946	TRIRE0070823	JGI70823
TRIRE0046421	JGI46421	TRIRE0069211	JGI69211
TRIRE0121351	JGI121351	TRIRE0122415	JGI122415
TRIRE0053316	JGI53316	TRIRE0061971	JGI61971
TRIRE0003525	JGI3525	TRIRE0064332	JGI64332
TRIRE0021576	JGI21576	TRIRE0079832	JGI79832
TRIRE0004947	JGI4947	TRIRE0111569	-
TRIRE0079419	JGI79419	TRIRE0102581	JGI102581
TRIRE0062563	JGI62563	TRIRE0063946	JGI63946
TRIRE0063946	JGI63946	TRIRE0063967	JGI63967
TRIRE0021576	JGI21576	TRIRE0066183	JGI66183
TRIRE0046421	JGI46421	TRIRE0069868	JGI69868
TRIRE0021576	JGI21576	TRIRE0105557	JGI105557
TRIRE0060085	JGI60085	TRIRE0122415	JGI122415
TRIRE0004947	JGI4947	TRIRE0060626	JGI60626
TRIRE0021576	JGI21576	TRIRE0069489	JGI69489
TRIRE0003525	JGI3525	TRIRE0053316	JGI53316
TRIRE0069211	JGI69211	TRIRE0074517	JGI74517
TRIRE0060085	JGI60085	TRIRE0121351	JGI121351
TRIRE0069944	JGI69944	TRIRE0122415	JGI122415
TRIRE0069944	JGI69944	TRIRE0121351	JGI121351
TRIRE0021576	JGI21576	TRIRE0061127	JGI61127
TRIRE0082534	JGI82534	TRIRE0104448	-
TRIRE0069211	JGI69211	TRIRE0079832	JGI79832
TRIRE0004947	JGI4947	TRIRE0061971	JGI61971
TRIRE0063946	JGI63946	TRIRE0064543	JGI64543
TRIRE0069868	JGI69868	TRIRE0074517	JGI74517
TRIRE0022994	JGI22994	TRIRE0102581	JGI102581
TRIRE0066183	JGI66183	TRIRE0069211	JGI69211
TRIRE0069211	JGI69211	TRIRE0105557	JGI105557
TRIRE0053316	JGI53316	TRIRE0064332	JGI64332
TRIRE0060243	JGI60243	TRIRE0123228	JGI123228
TRIRE0069868	JGI69868	TRIRE0079832	JGI79832
TRIRE0063341	JGI63341	TRIRE0063946	JGI63946
TRIRE0046421	JGI46421	TRIRE0074517	JGI74517
TRIRE0069211	JGI69211	TRIRE0069489	JGI69489
TRIRE0053254	JGI53254	TRIRE0119749	JGI119749
TRIRE0003525	JGI3525	TRIRE0004947	JGI4947
TRIRE0060085	JGI60085	TRIRE0069944	JGI69944
TRIRE0066183	JGI66183	TRIRE0069868	JGI69868
TRIRE0073647	JGI73647	TRIRE0121966	JGI121966
TRIRE0069868	JGI69868	TRIRE0105557	JGI105557
TRIRE0046421	JGI46421	TRIRE0079832	JGI79832
TRIRE0061127	JGI61127	TRIRE0069211	JGI69211
TRIRE0069489	JGI69489	TRIRE0069868	JGI69868
TRIRE0046421	JGI46421	TRIRE0066183	JGI66183
TRIRE0046421	JGI46421	TRIRE0105557	JGI105557
TRIRE0062563	JGI62563	TRIRE0070823	JGI70823
TRIRE0063967	JGI63967	TRIRE0070823	JGI70823
TRIRE0061948	JGI61948	TRIRE0122415	JGI122415
TRIRE0045604	JGI45604	TRIRE0073647	JGI73647
TRIRE0023263	JGI23263	TRIRE0073647	JGI73647
TRIRE0033637	JGI33637	TRIRE0111569	-
TRIRE0021576	JGI21576	TRIRE0120998	JGI120998
TRIRE0061127	JGI61127	TRIRE0069868	JGI69868
TRIRE0046421	JGI46421	TRIRE0069489	JGI69489
TRIRE0061948	JGI61948	TRIRE0121351	JGI121351
TRIRE0062563	JGI62563	TRIRE0063967	JGI63967
TRIRE0004947	JGI4947	TRIRE0064332	JGI64332
TRIRE0074517	JGI74517	TRIRE0079832	JGI79832
TRIRE0004947	JGI4947	TRIRE0053316	JGI53316
TRIRE0033637	JGI33637	TRIRE0060626	JGI60626
TRIRE0046421	JGI46421	TRIRE0061127	JGI61127
TRIRE0063946	JGI63946	TRIRE0077634	JGI77634
TRIRE0066183	JGI66183	TRIRE0074517	JGI74517
TRIRE0120661	JGI120661	TRIRE0123228	JGI123228
TRIRE0074517	JGI74517	TRIRE0105557	JGI105557
TRIRE0021576	JGI21576	TRIRE0066608	JGI66608
TRIRE0082235	JGI82235	TRIRE0122415	JGI122415
TRIRE0079832	JGI79832	TRIRE0105557	JGI105557
TRIRE0060085	JGI60085	TRIRE0061948	JGI61948
TRIRE0082235	JGI82235	TRIRE0121351	JGI121351
TRIRE0064543	JGI64543	TRIRE0070823	JGI70823
TRIRE0066183	JGI66183	TRIRE0079832	JGI79832
TRIRE0069489	JGI69489	TRIRE0074517	JGI74517
TRIRE0055321	JGI55321	TRIRE0063946	JGI63946
TRIRE0033637	JGI33637	TRIRE0061971	JGI61971
TRIRE0055550	JGI55550	TRIRE0123228	JGI123228
TRIRE0061948	JGI61948	TRIRE0069944	JGI69944
TRIRE0069211	JGI69211	TRIRE0120998	JGI120998
TRIRE0053254	JGI53254	TRIRE0106595	JGI106595
TRIRE0021246	JGI21246	TRIRE0079419	JGI79419
TRIRE0066183	JGI66183	TRIRE0105557	JGI105557
TRIRE0062563	JGI62563	TRIRE0064543	JGI64543
TRIRE0063967	JGI63967	TRIRE0064543	JGI64543
TRIRE0069489	JGI69489	TRIRE0079832	JGI79832
TRIRE0063341	JGI63341	TRIRE0070823	JGI70823
TRIRE0061127	JGI61127	TRIRE0074517	JGI74517
TRIRE0023263	JGI23263	TRIRE0045604	JGI45604
TRIRE0066183	JGI66183	TRIRE0069489	JGI69489
TRIRE0069868	JGI69868	TRIRE0120998	JGI120998
TRIRE0069489	JGI69489	TRIRE0105557	JGI105557
TRIRE0062040	JGI62040	TRIRE0104448	-
TRIRE0060085	JGI60085	TRIRE0082235	JGI82235
TRIRE0063341	JGI63341	TRIRE0063967	JGI63967
TRIRE0061127	JGI61127	TRIRE0079832	JGI79832
TRIRE0122415	JGI122415	TRIRE0123832	JGI123832
TRIRE0003525	JGI3525	TRIRE0033637	JGI33637
TRIRE0062563	JGI62563	TRIRE0063341	JGI63341
TRIRE0066608	JGI66608	TRIRE0069211	JGI69211
TRIRE0050786	JGI50786	TRIRE0122415	JGI122415
TRIRE0069944	JGI69944	TRIRE0082235	JGI82235
TRIRE0061127	JGI61127	TRIRE0066183	JGI66183
TRIRE0121351	JGI121351	TRIRE0123832	JGI123832
TRIRE0061103	JGI61103	TRIRE0119749	JGI119749
TRIRE0050786	JGI50786	TRIRE0121351	JGI121351
TRIRE0046421	JGI46421	TRIRE0120998	JGI120998
TRIRE0061127	JGI61127	TRIRE0105557	JGI105557
TRIRE0073647	JGI73647	TRIRE0081263	JGI81263
TRIRE0072606	JGI72606	TRIRE0102581	JGI102581
TRIRE0063946	JGI63946	TRIRE0121504	JGI121504
TRIRE0055005	JGI55005	TRIRE0063946	JGI63946
TRIRE0066608	JGI66608	TRIRE0069868	JGI69868
TRIRE0066814	JGI66814	TRIRE0104121	JGI104121
TRIRE0061127	JGI61127	TRIRE0069489	JGI69489
TRIRE0055362	JGI55362	TRIRE0102581	JGI102581
TRIRE0079485	JGI79485	TRIRE0104448	-
TRIRE0063946	JGI63946	TRIRE0066844	JGI66844
TRIRE0021246	JGI21246	TRIRE0022994	JGI22994
TRIRE0104121	JGI104121	TRIRE0121920	JGI121920
TRIRE0033637	JGI33637	TRIRE0064332	JGI64332
TRIRE0055321	JGI55321	TRIRE0064543	JGI64543
TRIRE0046421	JGI46421	TRIRE0066608	JGI66608
TRIRE0070823	JGI70823	TRIRE0077634	JGI77634
TRIRE0060085	JGI60085	TRIRE0123832	JGI123832
TRIRE0050786	JGI50786	TRIRE0060085	JGI60085
TRIRE0074576	JGI74576	TRIRE0104448	-
TRIRE0074517	JGI74517	TRIRE0120998	JGI120998
TRIRE0033637	JGI33637	TRIRE0053316	JGI53316
TRIRE0063341	JGI63341	TRIRE0064543	JGI64543
TRIRE0056203	JGI56203	TRIRE0063946	JGI63946
TRIRE0069944	JGI69944	TRIRE0123832	JGI123832
TRIRE0050786	JGI50786	TRIRE0069944	JGI69944
TRIRE0122415	JGI122415	TRIRE0123577	JGI123577
TRIRE0120143	JGI120143	TRIRE0122415	JGI122415
TRIRE0076393	JGI76393	TRIRE0122415	JGI122415
TRIRE0102581	JGI102581	TRIRE0122920	JGI122920
TRIRE0062563	JGI62563	TRIRE0077634	JGI77634
TRIRE0052451	JGI52451	TRIRE0073647	JGI73647
TRIRE0063967	JGI63967	TRIRE0077634	JGI77634
TRIRE0058609	JGI58609	TRIRE0081211	-
TRIRE0066608	JGI66608	TRIRE0079832	JGI79832
TRIRE0079832	JGI79832	TRIRE0120998	JGI120998
TRIRE0076393	JGI76393	TRIRE0123832	JGI123832
TRIRE0120143	JGI120143	TRIRE0121351	JGI121351
TRIRE0120143	JGI120143	TRIRE0123832	JGI123832
TRIRE0076393	JGI76393	TRIRE0121351	JGI121351
TRIRE0121351	JGI121351	TRIRE0123577	JGI123577
TRIRE0061945	JGI61945	TRIRE0104448	-
TRIRE0055321	JGI55321	TRIRE0070823	JGI70823
TRIRE0063946	JGI63946	TRIRE0070772	JGI70772
TRIRE0052451	JGI52451	TRIRE0081263	JGI81263
TRIRE0022994	JGI22994	TRIRE0079419	JGI79419
TRIRE0111922	JGI111922	TRIRE0123228	JGI123228
TRIRE0066183	JGI66183	TRIRE0120998	JGI120998
TRIRE0073647	JGI73647	TRIRE0106113	JGI106113
TRIRE0061948	JGI61948	TRIRE0082235	JGI82235
TRIRE0105557	JGI105557	TRIRE0120998	JGI120998
TRIRE0066608	JGI66608	TRIRE0105557	JGI105557
TRIRE0066608	JGI66608	TRIRE0074517	JGI74517
TRIRE0073647	JGI73647	TRIRE0123974	JGI123974
TRIRE0055321	JGI55321	TRIRE0062563	JGI62563
TRIRE0055321	JGI55321	TRIRE0063967	JGI63967
TRIRE0069489	JGI69489	TRIRE0120998	JGI120998
TRIRE0119749	JGI119749	TRIRE0121754	JGI121754
TRIRE0004947	JGI4947	TRIRE0033637	JGI33637
TRIRE0060849	JGI60849	TRIRE0122415	JGI122415
TRIRE0060085	JGI60085	TRIRE0120143	JGI120143
TRIRE0064543	JGI64543	TRIRE0066844	JGI66844
TRIRE0060085	JGI60085	TRIRE0076393	JGI76393
TRIRE0061103	JGI61103	TRIRE0106595	JGI106595
TRIRE0060085	JGI60085	TRIRE0123577	JGI123577
TRIRE0080243	JGI80243	TRIRE0119749	JGI119749
TRIRE0066183	JGI66183	TRIRE0066608	JGI66608
TRIRE0033342	JGI33342	TRIRE0120807	JGI120807
TRIRE0060849	JGI60849	TRIRE0121351	JGI121351
TRIRE0123163	JGI123163	TRIRE0123228	JGI123228
TRIRE0064543	JGI64543	TRIRE0077634	JGI77634
TRIRE0022005	JGI22005	TRIRE0120807	JGI120807
TRIRE0061127	JGI61127	TRIRE0120998	JGI120998
TRIRE0070823	JGI70823	TRIRE0121504	JGI121504
TRIRE0026787	JGI26787	TRIRE0082475	JGI82475
TRIRE0069944	JGI69944	TRIRE0120143	JGI120143
TRIRE0069944	JGI69944	TRIRE0076393	JGI76393
TRIRE0069944	JGI69944	TRIRE0123577	JGI123577
TRIRE0026787	JGI26787	TRIRE0081785	JGI81785
TRIRE0055005	JGI55005	TRIRE0070823	JGI70823
TRIRE0066608	JGI66608	TRIRE0069489	JGI69489
TRIRE0044960	JGI44960	TRIRE0055183	JGI55183
TRIRE0044960	JGI44960	TRIRE0120000	JGI120000
TRIRE0055183	JGI55183	TRIRE0120000	JGI120000
TRIRE0055321	JGI55321	TRIRE0066844	JGI66844
TRIRE0076393	JGI76393	TRIRE0120143	JGI120143
TRIRE0102581	JGI102581	TRIRE0120053	JGI120053
TRIRE0058609	JGI58609	TRIRE0082551	JGI82551
TRIRE0079797	JGI79797	TRIRE0102581	JGI102581
TRIRE0050786	JGI50786	TRIRE0061948	JGI61948
TRIRE0061948	JGI61948	TRIRE0123832	JGI123832
TRIRE0021937	JGI21937	TRIRE0122415	JGI122415
TRIRE0062563	JGI62563	TRIRE0121504	JGI121504
TRIRE0063946	JGI63946	TRIRE0074947	JGI74947
TRIRE0063967	JGI63967	TRIRE0121504	JGI121504
TRIRE0055005	JGI55005	TRIRE0062563	JGI62563
TRIRE0074462	JGI74462	TRIRE0119749	JGI119749
TRIRE0021937	JGI21937	TRIRE0123832	JGI123832
TRIRE0055005	JGI55005	TRIRE0063967	JGI63967
TRIRE0121588	JGI121588	TRIRE0123228	JGI123228
TRIRE0050786	JGI50786	TRIRE0060849	JGI60849
TRIRE0119749	JGI119749	TRIRE0120051	JGI120051
TRIRE0021937	JGI21937	TRIRE0121351	JGI121351
TRIRE0063341	JGI63341	TRIRE0077634	JGI77634
TRIRE0077038	JGI77038	TRIRE0111569	-
TRIRE0061127	JGI61127	TRIRE0066608	JGI66608
TRIRE0066844	JGI66844	TRIRE0070823	JGI70823
TRIRE0060085	JGI60085	TRIRE0060849	JGI60849
TRIRE0062041	-	TRIRE0104448	-
TRIRE0056203	JGI56203	TRIRE0070823	JGI70823
TRIRE0060849	JGI60849	TRIRE0069944	JGI69944
TRIRE0062563	JGI62563	TRIRE0066844	JGI66844
TRIRE0111569	-	TRIRE0120184	JGI120184
TRIRE0021246	JGI21246	TRIRE0055362	JGI55362
TRIRE0044960	JGI44960	TRIRE0122293	-
TRIRE0055183	JGI55183	TRIRE0122293	-
TRIRE0120000	JGI120000	TRIRE0122293	-
TRIRE0063967	JGI63967	TRIRE0066844	JGI66844
TRIRE0022994	JGI22994	TRIRE0072606	JGI72606
TRIRE0050786	JGI50786	TRIRE0082235	JGI82235
TRIRE0060626	JGI60626	TRIRE0077038	JGI77038
TRIRE0102581	JGI102581	TRIRE0122572	JGI122572
TRIRE0082235	JGI82235	TRIRE0123832	JGI123832
TRIRE0060243	JGI60243	TRIRE0120661	JGI120661
TRIRE0056203	JGI56203	TRIRE0062563	JGI62563
TRIRE0056203	JGI56203	TRIRE0063967	JGI63967
TRIRE0070772	JGI70772	TRIRE0070823	JGI70823
TRIRE0021246	JGI21246	TRIRE0072606	JGI72606
TRIRE0060626	JGI60626	TRIRE0120184	JGI120184
TRIRE0021937	JGI21937	TRIRE0060085	JGI60085
TRIRE0106595	JGI106595	TRIRE0121754	JGI121754
TRIRE0055321	JGI55321	TRIRE0063341	JGI63341
TRIRE0045604	JGI45604	TRIRE0121966	JGI121966
TRIRE0055550	JGI55550	TRIRE0060243	JGI60243
TRIRE0023118	JGI23118	TRIRE0104448	-
TRIRE0061948	JGI61948	TRIRE0123577	JGI123577
TRIRE0023263	JGI23263	TRIRE0121966	JGI121966
TRIRE0055005	JGI55005	TRIRE0064543	JGI64543
TRIRE0064543	JGI64543	TRIRE0121504	JGI121504
TRIRE0021937	JGI21937	TRIRE0069944	JGI69944
TRIRE0061948	JGI61948	TRIRE0120143	JGI120143
TRIRE0021246	JGI21246	TRIRE0122920	JGI122920
TRIRE0061948	JGI61948	TRIRE0076393	JGI76393
TRIRE0063967	JGI63967	TRIRE0070772	JGI70772
TRIRE0061486	JGI61486	TRIRE0063946	JGI63946
TRIRE0056812	JGI56812	TRIRE0066814	JGI66814
TRIRE0062563	JGI62563	TRIRE0070772	JGI70772
TRIRE0077038	JGI77038	TRIRE0120184	JGI120184
TRIRE0021937	JGI21937	TRIRE0076393	JGI76393
TRIRE0104448	-	TRIRE0105192	JGI105192
TRIRE0053254	JGI53254	TRIRE0061103	JGI61103
TRIRE0080243	JGI80243	TRIRE0106595	JGI106595
TRIRE0055005	JGI55005	TRIRE0063341	JGI63341
TRIRE0021937	JGI21937	TRIRE0120143	JGI120143
TRIRE0061971	JGI61971	TRIRE0077038	JGI77038
TRIRE0021576	JGI21576	TRIRE0065646	JGI65646
TRIRE0121223	JGI121223	TRIRE0123015	JGI123015
TRIRE0064332	JGI64332	TRIRE0077038	JGI77038
TRIRE0111569	-	TRIRE0119871	JGI119871
TRIRE0056812	JGI56812	TRIRE0121920	JGI121920
TRIRE0066132	JGI66132	TRIRE0104448	-
TRIRE0066608	JGI66608	TRIRE0120998	JGI120998
TRIRE0056318	JGI56318	TRIRE0111569	-
TRIRE0061971	JGI61971	TRIRE0120184	JGI120184
TRIRE0063341	JGI63341	TRIRE0121504	JGI121504
TRIRE0064332	JGI64332	TRIRE0120184	JGI120184
TRIRE0056203	JGI56203	TRIRE0064543	JGI64543
TRIRE0064285	JGI64285	TRIRE0079960	JGI79960
TRIRE0111569	-	TRIRE0111788	JGI111788
TRIRE0082235	JGI82235	TRIRE0120143	JGI120143
TRIRE0061584	JGI61584	TRIRE0104448	-
TRIRE0076393	JGI76393	TRIRE0082235	JGI82235
TRIRE0055321	JGI55321	TRIRE0077634	JGI77634
TRIRE0082235	JGI82235	TRIRE0123577	JGI123577
TRIRE0070823	JGI70823	TRIRE0074947	JGI74947
TRIRE0055550	JGI55550	TRIRE0120661	JGI120661
TRIRE0003525	JGI3525	TRIRE0077038	JGI77038
TRIRE0060849	JGI60849	TRIRE0061948	JGI61948
TRIRE0072606	JGI72606	TRIRE0079419	JGI79419
TRIRE0074462	JGI74462	TRIRE0106595	JGI106595
TRIRE0106595	JGI106595	TRIRE0120051	JGI120051
TRIRE0060626	JGI60626	TRIRE0119871	JGI119871
TRIRE0064285	JGI64285	TRIRE0111953	JGI111953
TRIRE0021576	JGI21576	TRIRE0075184	JGI75184
TRIRE0079891	JGI79891	TRIRE0111569	-
TRIRE0056318	JGI56318	TRIRE0060626	JGI60626
TRIRE0045717	JGI45717	TRIRE0064285	JGI64285
TRIRE0003525	JGI3525	TRIRE0120184	JGI120184
TRIRE0056203	JGI56203	TRIRE0063341	JGI63341
TRIRE0050786	JGI50786	TRIRE0123832	JGI123832
TRIRE0060626	JGI60626	TRIRE0111788	JGI111788
TRIRE0062563	JGI62563	TRIRE0074947	JGI74947
TRIRE0055534	JGI55534	TRIRE0066814	JGI66814
TRIRE0055362	JGI55362	TRIRE0122920	JGI122920
TRIRE0058990	JGI58990	TRIRE0111569	-
TRIRE0065623	JGI65623	TRIRE0119749	JGI119749
TRIRE0063967	JGI63967	TRIRE0074947	JGI74947
TRIRE0056318	JGI56318	TRIRE0061971	JGI61971
TRIRE0064543	JGI64543	TRIRE0070772	JGI70772
TRIRE0069068	JGI69068	TRIRE0104448	-
TRIRE0061971	JGI61971	TRIRE0119871	JGI119871
TRIRE0060626	JGI60626	TRIRE0079891	JGI79891
TRIRE0055534	JGI55534	TRIRE0121920	JGI121920
TRIRE0065646	JGI65646	TRIRE0069211	JGI69211
TRIRE0077038	JGI77038	TRIRE0111788	JGI111788
TRIRE0063341	JGI63341	TRIRE0066844	JGI66844
TRIRE0021246	JGI21246	TRIRE0120053	JGI120053
TRIRE0021937	JGI21937	TRIRE0061948	JGI61948
TRIRE0060849	JGI60849	TRIRE0082235	JGI82235
TRIRE0061486	JGI61486	TRIRE0064543	JGI64543
TRIRE0064285	JGI64285	TRIRE0065380	JGI65380
TRIRE0060243	JGI60243	TRIRE0111922	JGI111922
TRIRE0077634	JGI77634	TRIRE0121504	JGI121504
TRIRE0064285	JGI64285	TRIRE0079044	JGI79044
TRIRE0111788	JGI111788	TRIRE0120184	JGI120184
TRIRE0055005	JGI55005	TRIRE0077634	JGI77634
TRIRE0056318	JGI56318	TRIRE0064332	JGI64332
TRIRE0065380	JGI65380	TRIRE0079960	JGI79960
TRIRE0045717	JGI45717	TRIRE0079960	JGI79960
TRIRE0058990	JGI58990	TRIRE0060626	JGI60626
TRIRE0079960	JGI79960	TRIRE0111953	JGI111953
TRIRE0061971	JGI61971	TRIRE0111788	JGI111788
TRIRE0065646	JGI65646	TRIRE0069868	JGI69868
TRIRE0069211	JGI69211	TRIRE0075184	JGI75184
TRIRE0063341	JGI63341	TRIRE0070772	JGI70772
TRIRE0055362	JGI55362	TRIRE0079419	JGI79419
TRIRE0064332	JGI64332	TRIRE0111788	JGI111788
TRIRE0061075	JGI61075	TRIRE0104448	-
TRIRE0021576	JGI21576	TRIRE0107669	JGI107669
TRIRE0053254	JGI53254	TRIRE0121754	JGI121754
TRIRE0003525	JGI3525	TRIRE0056318	JGI56318
TRIRE0061971	JGI61971	TRIRE0079891	JGI79891
TRIRE0021576	JGI21576	TRIRE0065060	-
TRIRE0003525	JGI3525	TRIRE0119871	JGI119871
TRIRE0065646	JGI65646	TRIRE0079832	JGI79832
TRIRE0021246	JGI21246	TRIRE0079797	JGI79797
TRIRE0055321	JGI55321	TRIRE0061486	JGI61486
TRIRE0053316	JGI53316	TRIRE0077038	JGI77038
TRIRE0066844	JGI66844	TRIRE0077634	JGI77634
TRIRE0053254	JGI53254	TRIRE0080243	JGI80243
TRIRE0021246	JGI21246	TRIRE0122572	JGI122572
TRIRE0063946	JGI63946	TRIRE0080714	JGI80714
TRIRE0045717	JGI45717	TRIRE0111953	JGI111953
TRIRE0021937	JGI21937	TRIRE0082235	JGI82235
TRIRE0064285	JGI64285	TRIRE0122415	JGI122415
TRIRE0050786	JGI50786	TRIRE0123577	JGI123577
TRIRE0081263	JGI81263	TRIRE0121966	JGI121966
TRIRE0079044	JGI79044	TRIRE0079960	JGI79960
TRIRE0064332	JGI64332	TRIRE0079891	JGI79891
TRIRE0050786	JGI50786	TRIRE0076393	JGI76393
TRIRE0064285	JGI64285	TRIRE0121351	JGI121351
TRIRE0050786	JGI50786	TRIRE0120143	JGI120143
TRIRE0046421	JGI46421	TRIRE0065646	JGI65646
TRIRE0021576	JGI21576	TRIRE0066888	JGI66888
TRIRE0123577	JGI123577	TRIRE0123832	JGI123832
TRIRE0055321	JGI55321	TRIRE0121504	JGI121504
TRIRE0053316	JGI53316	TRIRE0120184	JGI120184
TRIRE0045595	JGI45595	TRIRE0102581	JGI102581
TRIRE0111569	-	TRIRE0121292	JGI121292
TRIRE0061486	JGI61486	TRIRE0070823	JGI70823
TRIRE0045717	JGI45717	TRIRE0065380	JGI65380
TRIRE0058990	JGI58990	TRIRE0061971	JGI61971
TRIRE0056203	JGI56203	TRIRE0077634	JGI77634
TRIRE0003525	JGI3525	TRIRE0111788	JGI111788
TRIRE0055005	JGI55005	TRIRE0055321	JGI55321
TRIRE0065623	JGI65623	TRIRE0106595	JGI106595
TRIRE0065380	JGI65380	TRIRE0111953	JGI111953
TRIRE0002662	JGI2662	TRIRE0064285	JGI64285
TRIRE0069868	JGI69868	TRIRE0075184	JGI75184
TRIRE0002662	JGI2662	TRIRE0079960	JGI79960
TRIRE0064332	JGI64332	TRIRE0119871	JGI119871
TRIRE0061486	JGI61486	TRIRE0062563	JGI62563
TRIRE0003525	JGI3525	TRIRE0079891	JGI79891
TRIRE0079419	JGI79419	TRIRE0079797	JGI79797
TRIRE0079419	JGI79419	TRIRE0122920	JGI122920
TRIRE0061486	JGI61486	TRIRE0063967	JGI63967
TRIRE0053254	JGI53254	TRIRE0074462	JGI74462
TRIRE0046421	JGI46421	TRIRE0075184	JGI75184
TRIRE0060243	JGI60243	TRIRE0123163	JGI123163
TRIRE0079044	JGI79044	TRIRE0111953	JGI111953
TRIRE0045717	JGI45717	TRIRE0079044	JGI79044
TRIRE0053254	JGI53254	TRIRE0120051	JGI120051
TRIRE0022252	JGI22252	TRIRE0065380	JGI65380
TRIRE0022252	JGI22252	TRIRE0079960	JGI79960
TRIRE0064543	JGI64543	TRIRE0074947	JGI74947
TRIRE0110960	JGI110960	TRIRE0111569	-
TRIRE0065380	JGI65380	TRIRE0079044	JGI79044
TRIRE0070772	JGI70772	TRIRE0077634	JGI77634
TRIRE0055362	JGI55362	TRIRE0122572	JGI122572
TRIRE0060626	JGI60626	TRIRE0121292	JGI121292
TRIRE0065646	JGI65646	TRIRE0074517	JGI74517
TRIRE0065646	JGI65646	TRIRE0105557	JGI105557
TRIRE0021576	JGI21576	TRIRE0021668	JGI21668
TRIRE0002662	JGI2662	TRIRE0065380	JGI65380
TRIRE0069211	JGI69211	TRIRE0107669	JGI107669
TRIRE0121966	JGI121966	TRIRE0123974	JGI123974
TRIRE0003525	JGI3525	TRIRE0058990	JGI58990
TRIRE0060085	JGI60085	TRIRE0064285	JGI64285
TRIRE0065060	-	TRIRE0069211	JGI69211
TRIRE0055321	JGI55321	TRIRE0056203	JGI56203
TRIRE0060243	JGI60243	TRIRE0121588	JGI121588
TRIRE0021576	JGI21576	TRIRE0123561	JGI123561
TRIRE0022072	JGI22072	TRIRE0122415	JGI122415
TRIRE0053316	JGI53316	TRIRE0119871	JGI119871
TRIRE0106113	JGI106113	TRIRE0121966	JGI121966
TRIRE0060849	JGI60849	TRIRE0123832	JGI123832
TRIRE0044684	JGI44684	TRIRE0104448	-
TRIRE0022994	JGI22994	TRIRE0055362	JGI55362
TRIRE0055005	JGI55005	TRIRE0121504	JGI121504
TRIRE0077587	JGI77587	TRIRE0104448	-
TRIRE0061971	JGI61971	TRIRE0121292	JGI121292
TRIRE0061486	JGI61486	TRIRE0066844	JGI66844
TRIRE0002662	JGI2662	TRIRE0045717	JGI45717
TRIRE0064285	JGI64285	TRIRE0069944	JGI69944
TRIRE0052451	JGI52451	TRIRE0121966	JGI121966
TRIRE0122572	JGI122572	TRIRE0122920	JGI122920
TRIRE0002662	JGI2662	TRIRE0111953	JGI111953
TRIRE0046764	-	TRIRE0066814	JGI66814
TRIRE0066888	JGI66888	TRIRE0069211	JGI69211
TRIRE0069868	JGI69868	TRIRE0107669	JGI107669
TRIRE0060626	JGI60626	TRIRE0110960	JGI110960
TRIRE0053316	JGI53316	TRIRE0056318	JGI56318
TRIRE0022072	JGI22072	TRIRE0121351	JGI121351
TRIRE0045604	JGI45604	TRIRE0081263	JGI81263
TRIRE0004947	JGI4947	TRIRE0077038	JGI77038
TRIRE0065646	JGI65646	TRIRE0066183	JGI66183
TRIRE0065060	-	TRIRE0069868	JGI69868
TRIRE0002662	JGI2662	TRIRE0022252	JGI22252
TRIRE0055005	JGI55005	TRIRE0056203	JGI56203
TRIRE0023263	JGI23263	TRIRE0081263	JGI81263
TRIRE0111922	JGI111922	TRIRE0120661	JGI120661
TRIRE0120143	JGI120143	TRIRE0123577	JGI123577
TRIRE0055362	JGI55362	TRIRE0120053	JGI120053
TRIRE0076393	JGI76393	TRIRE0123577	JGI123577
TRIRE0055005	JGI55005	TRIRE0066844	JGI66844
TRIRE0046764	-	TRIRE0121920	JGI121920
TRIRE0064332	JGI64332	TRIRE0121292	JGI121292
TRIRE0028928	JGI28928	TRIRE0122415	JGI122415
TRIRE0063341	JGI63341	TRIRE0074947	JGI74947
TRIRE0073574	JGI73574	TRIRE0104448	-
TRIRE0004947	JGI4947	TRIRE0120184	JGI120184
TRIRE0002662	JGI2662	TRIRE0079044	JGI79044
TRIRE0053316	JGI53316	TRIRE0111788	JGI111788
TRIRE0066844	JGI66844	TRIRE0121504	JGI121504
TRIRE0023206	JGI23206	TRIRE0104448	-
TRIRE0066888	JGI66888	TRIRE0069868	JGI69868
TRIRE0080326	JGI80326	TRIRE0104448	-
TRIRE0065646	JGI65646	TRIRE0069489	JGI69489
TRIRE0021937	JGI21937	TRIRE0050786	JGI50786
TRIRE0078817	JGI78817	TRIRE0104448	-
TRIRE0022994	JGI22994	TRIRE0122920	JGI122920
TRIRE0063751	JGI63751	TRIRE0104448	-
TRIRE0022252	JGI22252	TRIRE0045717	JGI45717
TRIRE0045604	JGI45604	TRIRE0123974	JGI123974
TRIRE0056203	JGI56203	TRIRE0121504	JGI121504
TRIRE0074947	JGI74947	TRIRE0077634	JGI77634
TRIRE0055550	JGI55550	TRIRE0111922	JGI111922
TRIRE0028928	JGI28928	TRIRE0121351	JGI121351
TRIRE0074517	JGI74517	TRIRE0075184	JGI75184
TRIRE0046421	JGI46421	TRIRE0107669	JGI107669
TRIRE0058990	JGI58990	TRIRE0064332	JGI64332
TRIRE0055321	JGI55321	TRIRE0070772	JGI70772
TRIRE0003525	JGI3525	TRIRE0121292	JGI121292
TRIRE0066814	JGI66814	TRIRE0121227	JGI121227
TRIRE0046421	JGI46421	TRIRE0065060	-
TRIRE0053316	JGI53316	TRIRE0079891	JGI79891
TRIRE0023263	JGI23263	TRIRE0123974	JGI123974
TRIRE0045604	JGI45604	TRIRE0106113	JGI106113
TRIRE0061971	JGI61971	TRIRE0110960	JGI110960
TRIRE0022252	JGI22252	TRIRE0064285	JGI64285
TRIRE0021668	JGI21668	TRIRE0069211	JGI69211
TRIRE0120661	JGI120661	TRIRE0123163	JGI123163
TRIRE0079419	JGI79419	TRIRE0120053	JGI120053
TRIRE0023263	JGI23263	TRIRE0106113	JGI106113
TRIRE0069211	JGI69211	TRIRE0123561	JGI123561
TRIRE0022252	JGI22252	TRIRE0111953	JGI111953
TRIRE0061470	JGI61470	TRIRE0111569	-
TRIRE0121227	JGI121227	TRIRE0121920	JGI121920
TRIRE0022252	JGI22252	TRIRE0079044	JGI79044
TRIRE0022072	JGI22072	TRIRE0060085	JGI60085
TRIRE0120053	JGI120053	TRIRE0122920	JGI122920
TRIRE0046421	JGI46421	TRIRE0066888	JGI66888
TRIRE0061127	JGI61127	TRIRE0065646	JGI65646
TRIRE0060849	JGI60849	TRIRE0123577	JGI123577
TRIRE0070772	JGI70772	TRIRE0121504	JGI121504
TRIRE0055550	JGI55550	TRIRE0123163	JGI123163
TRIRE0004947	JGI4947	TRIRE0119871	JGI119871
TRIRE0053316	JGI53316	TRIRE0058990	JGI58990
TRIRE0070823	JGI70823	TRIRE0080714	JGI80714
TRIRE0079485	JGI79485	TRIRE0102581	JGI102581
TRIRE0021668	JGI21668	TRIRE0069868	JGI69868
TRIRE0075184	JGI75184	TRIRE0105557	JGI105557
TRIRE0051734	JGI51734	TRIRE0073647	JGI73647
TRIRE0079832	JGI79832	TRIRE0107669	JGI107669
TRIRE0060849	JGI60849	TRIRE0076393	JGI76393
TRIRE0061945	JGI61945	TRIRE0102581	JGI102581
TRIRE0066608	JGI66608	TRIRE0107669	JGI107669
TRIRE0022072	JGI22072	TRIRE0069944	JGI69944
TRIRE0060849	JGI60849	TRIRE0120143	JGI120143
TRIRE0066183	JGI66183	TRIRE0075184	JGI75184
TRIRE0056203	JGI56203	TRIRE0066844	JGI66844
TRIRE0051734	JGI51734	TRIRE0106113	JGI106113
TRIRE0055005	JGI55005	TRIRE0070772	JGI70772
TRIRE0045604	JGI45604	TRIRE0052451	JGI52451
TRIRE0062040	JGI62040	TRIRE0102581	JGI102581
TRIRE0061486	JGI61486	TRIRE0063341	JGI63341
TRIRE0023263	JGI23263	TRIRE0052451	JGI52451
TRIRE0121223	JGI121223	TRIRE0122410	JGI122410
TRIRE0003525	JGI3525	TRIRE0110960	JGI110960
TRIRE0028928	JGI28928	TRIRE0060085	JGI60085
TRIRE0059070	JGI59070	TRIRE0104448	-
TRIRE0060626	JGI60626	TRIRE0061470	JGI61470
TRIRE0062563	JGI62563	TRIRE0080714	JGI80714
TRIRE0061103	JGI61103	TRIRE0121754	JGI121754
TRIRE0044725	JGI44725	TRIRE0122415	JGI122415
TRIRE0063967	JGI63967	TRIRE0080714	JGI80714
TRIRE0105557	JGI105557	TRIRE0107669	JGI107669
TRIRE0073647	JGI73647	TRIRE0102659	JGI102659
TRIRE0061103	JGI61103	TRIRE0080243	JGI80243
TRIRE0074517	JGI74517	TRIRE0107669	JGI107669
TRIRE0065060	-	TRIRE0074517	JGI74517
TRIRE0004947	JGI4947	TRIRE0056318	JGI56318
TRIRE0069489	JGI69489	TRIRE0075184	JGI75184
TRIRE0079419	JGI79419	TRIRE0122572	JGI122572
TRIRE0120661	JGI120661	TRIRE0121588	JGI121588
TRIRE0028928	JGI28928	TRIRE0069944	JGI69944
TRIRE0021668	JGI21668	TRIRE0046421	JGI46421
TRIRE0060349	JGI60349	TRIRE0121223	JGI121223
TRIRE0061948	JGI61948	TRIRE0064285	JGI64285
TRIRE0069868	JGI69868	TRIRE0123561	JGI123561
TRIRE0065060	-	TRIRE0079832	JGI79832
TRIRE0044725	JGI44725	TRIRE0121351	JGI121351
TRIRE0046421	JGI46421	TRIRE0123561	JGI123561
TRIRE0056203	JGI56203	TRIRE0070772	JGI70772
TRIRE0075205	JGI75205	TRIRE0104448	-
TRIRE0053254	JGI53254	TRIRE0065623	JGI65623
TRIRE0021937	JGI21937	TRIRE0123577	JGI123577
TRIRE0080243	JGI80243	TRIRE0121754	JGI121754
TRIRE0055550	JGI55550	TRIRE0121588	JGI121588
TRIRE0004947	JGI4947	TRIRE0111788	JGI111788
TRIRE0066888	JGI66888	TRIRE0074517	JGI74517
TRIRE0072606	JGI72606	TRIRE0079797	JGI79797
TRIRE0111953	JGI111953	TRIRE0122415	JGI122415
TRIRE0111953	JGI111953	TRIRE0121351	JGI121351
TRIRE0022994	JGI22994	TRIRE0120053	JGI120053
TRIRE0061127	JGI61127	TRIRE0075184	JGI75184
TRIRE0065060	-	TRIRE0105557	JGI105557
TRIRE0056812	JGI56812	TRIRE0104121	JGI104121
TRIRE0061470	JGI61470	TRIRE0061971	JGI61971
TRIRE0064332	JGI64332	TRIRE0110960	JGI110960
TRIRE0004947	JGI4947	TRIRE0079891	JGI79891
TRIRE0066183	JGI66183	TRIRE0107669	JGI107669
TRIRE0053316	JGI53316	TRIRE0121292	JGI121292
TRIRE0065060	-	TRIRE0066183	JGI66183
TRIRE0061103	JGI61103	TRIRE0074462	JGI74462
TRIRE0021668	JGI21668	TRIRE0079832	JGI79832
TRIRE0075184	JGI75184	TRIRE0079832	JGI79832
TRIRE0074947	JGI74947	TRIRE0121504	JGI121504
TRIRE0021668	JGI21668	TRIRE0066608	JGI66608
TRIRE0061486	JGI61486	TRIRE0077634	JGI77634
TRIRE0021576	JGI21576	TRIRE0109361	JGI109361
TRIRE0004947	JGI4947	TRIRE0058990	JGI58990
TRIRE0061103	JGI61103	TRIRE0120051	JGI120051
TRIRE0066888	JGI66888	TRIRE0079832	JGI79832
TRIRE0066844	JGI66844	TRIRE0070772	JGI70772
TRIRE0082476	JGI82476	TRIRE0121223	JGI121223
TRIRE0069489	JGI69489	TRIRE0107669	JGI107669
TRIRE0064285	JGI64285	TRIRE0082235	JGI82235
TRIRE0064543	JGI64543	TRIRE0080714	JGI80714
TRIRE0065646	JGI65646	TRIRE0120998	JGI120998
TRIRE0065060	-	TRIRE0069489	JGI69489
TRIRE0066183	JGI66183	TRIRE0066888	JGI66888
TRIRE0044725	JGI44725	TRIRE0060085	JGI60085
TRIRE0021668	JGI21668	TRIRE0074517	JGI74517
TRIRE0021668	JGI21668	TRIRE0105557	JGI105557
TRIRE0033637	JGI33637	TRIRE0077038	JGI77038
TRIRE0045717	JGI45717	TRIRE0122415	JGI122415
TRIRE0045717	JGI45717	TRIRE0121351	JGI121351
TRIRE0119890	JGI119890	TRIRE0122415	JGI122415
TRIRE0066888	JGI66888	TRIRE0105557	JGI105557
TRIRE0021294	JGI21294	TRIRE0111569	-
TRIRE0045604	JGI45604	TRIRE0102659	JGI102659
TRIRE0022181	JGI22181	TRIRE0104448	-
TRIRE0005275	-	TRIRE0104448	-
TRIRE0051287	JGI51287	TRIRE0104448	-
TRIRE0081925	JGI81925	TRIRE0104448	-
TRIRE0059359	JGI59359	TRIRE0104448	-
TRIRE0080732	JGI80732	TRIRE0104448	-
TRIRE0071676	JGI71676	TRIRE0104448	-
TRIRE0035240	JGI35240	TRIRE0104448	-
TRIRE0104448	-	TRIRE0111216	JGI111216
TRIRE0053316	JGI53316	TRIRE0110960	JGI110960
TRIRE0104448	-	TRIRE0110586	JGI110586
TRIRE0055321	JGI55321	TRIRE0074947	JGI74947
TRIRE0023263	JGI23263	TRIRE0102659	JGI102659
TRIRE0063341	JGI63341	TRIRE0080714	JGI80714
TRIRE0022072	JGI22072	TRIRE0061948	JGI61948
TRIRE0021246	JGI21246	TRIRE0045595	JGI45595
TRIRE0021937	JGI21937	TRIRE0060849	JGI60849
TRIRE0003525	JGI3525	TRIRE0061470	JGI61470
TRIRE0044725	JGI44725	TRIRE0069944	JGI69944
TRIRE0060085	JGI60085	TRIRE0111953	JGI111953
TRIRE0074517	JGI74517	TRIRE0123561	JGI123561
TRIRE0033637	JGI33637	TRIRE0120184	JGI120184
TRIRE0022994	JGI22994	TRIRE0122572	JGI122572
TRIRE0061127	JGI61127	TRIRE0107669	JGI107669
TRIRE0066888	JGI66888	TRIRE0069489	JGI69489
TRIRE0119890	JGI119890	TRIRE0121351	JGI121351
TRIRE0050786	JGI50786	TRIRE0064285	JGI64285
TRIRE0073647	JGI73647	TRIRE0079104	JGI79104
TRIRE0081211	-	TRIRE0082551	JGI82551
TRIRE0061127	JGI61127	TRIRE0065060	-
TRIRE0079960	JGI79960	TRIRE0121351	JGI121351
TRIRE0074731	JGI74731	TRIRE0123228	JGI123228
TRIRE0079960	JGI79960	TRIRE0122415	JGI122415
TRIRE0055005	JGI55005	TRIRE0074947	JGI74947
TRIRE0069944	JGI69944	TRIRE0111953	JGI111953
TRIRE0081263	JGI81263	TRIRE0106113	JGI106113
TRIRE0021668	JGI21668	TRIRE0066183	JGI66183
TRIRE0065646	JGI65646	TRIRE0066608	JGI66608
TRIRE0021294	JGI21294	TRIRE0060626	JGI60626
TRIRE0120053	JGI120053	TRIRE0122572	JGI122572
TRIRE0061945	JGI61945	TRIRE0072606	JGI72606
TRIRE0060091	JGI60091	TRIRE0119749	JGI119749
TRIRE0028928	JGI28928	TRIRE0061948	JGI61948
TRIRE0056203	JGI56203	TRIRE0074947	JGI74947
TRIRE0081263	JGI81263	TRIRE0123974	JGI123974
TRIRE0074731	JGI74731	TRIRE0121588	JGI121588
TRIRE0033637	JGI33637	TRIRE0119871	JGI119871
TRIRE0123155	JGI123155	TRIRE0123228	JGI123228
TRIRE0061127	JGI61127	TRIRE0066888	JGI66888
TRIRE0079832	JGI79832	TRIRE0123561	JGI123561
TRIRE0065646	JGI65646	TRIRE0109361	JGI109361
TRIRE0045717	JGI45717	TRIRE0060085	JGI60085
TRIRE0022994	JGI22994	TRIRE0079797	JGI79797
TRIRE0082476	JGI82476	TRIRE0122410	JGI122410
TRIRE0066814	JGI66814	TRIRE0070035	JGI70035
TRIRE0066183	JGI66183	TRIRE0123561	JGI123561
TRIRE0066814	JGI66814	TRIRE0070644	JGI70644
TRIRE0073647	JGI73647	TRIRE0074267	JGI74267
TRIRE0105557	JGI105557	TRIRE0123561	JGI123561
TRIRE0082568	JGI82568	TRIRE0104448	-
TRIRE0045595	JGI45595	TRIRE0079419	JGI79419
TRIRE0060349	JGI60349	TRIRE0122410	JGI122410
TRIRE0021668	JGI21668	TRIRE0069489	JGI69489
TRIRE0072704	JGI72704	TRIRE0122415	JGI122415
TRIRE0022154	JGI22154	TRIRE0104448	-
TRIRE0075184	JGI75184	TRIRE0120998	JGI120998
TRIRE0069211	JGI69211	TRIRE0109361	JGI109361
TRIRE0111922	JGI111922	TRIRE0121588	JGI121588
TRIRE0004947	JGI4947	TRIRE0121292	JGI121292
TRIRE0045717	JGI45717	TRIRE0069944	JGI69944
TRIRE0079044	JGI79044	TRIRE0121351	JGI121351
TRIRE0079044	JGI79044	TRIRE0122415	JGI122415
TRIRE0111922	JGI111922	TRIRE0123163	JGI123163
TRIRE0060085	JGI60085	TRIRE0119890	JGI119890
TRIRE0021294	JGI21294	TRIRE0061971	JGI61971
TRIRE0061470	JGI61470	TRIRE0064332	JGI64332
TRIRE0070035	JGI70035	TRIRE0121920	JGI121920
TRIRE0022072	JGI22072	TRIRE0082235	JGI82235
TRIRE0070644	JGI70644	TRIRE0121920	JGI121920
TRIRE0072704	JGI72704	TRIRE0121351	JGI121351
TRIRE0055362	JGI55362	TRIRE0072606	JGI72606
TRIRE0055005	JGI55005	TRIRE0080714	JGI80714
TRIRE0060085	JGI60085	TRIRE0079960	JGI79960
TRIRE0066814	JGI66814	TRIRE0074168	JGI74168
TRIRE0033637	JGI33637	TRIRE0056318	JGI56318
TRIRE0082534	JGI82534	TRIRE0102581	JGI102581
TRIRE0004947	JGI4947	TRIRE0110960	JGI110960
TRIRE0069489	JGI69489	TRIRE0123561	JGI123561
TRIRE0060349	JGI60349	TRIRE0082476	JGI82476
TRIRE0002561	JGI2561	TRIRE0026787	JGI26787
TRIRE0069944	JGI69944	TRIRE0119890	JGI119890
TRIRE0055534	JGI55534	TRIRE0104121	JGI104121
TRIRE0058549	JGI58549	TRIRE0063946	JGI63946
TRIRE0066814	JGI66814	TRIRE0074505	JGI74505
TRIRE0021246	JGI21246	TRIRE0079485	JGI79485
TRIRE0021668	JGI21668	TRIRE0061127	JGI61127
TRIRE0055005	JGI55005	TRIRE0061486	JGI61486
TRIRE0056318	JGI56318	TRIRE0121292	JGI121292
TRIRE0069944	JGI69944	TRIRE0079960	JGI79960
TRIRE0063946	JGI63946	TRIRE0065816	JGI65816
TRIRE0074168	JGI74168	TRIRE0121920	JGI121920
TRIRE0061486	JGI61486	TRIRE0121504	JGI121504
TRIRE0028928	JGI28928	TRIRE0082235	JGI82235
TRIRE0069868	JGI69868	TRIRE0109361	JGI109361
TRIRE0052451	JGI52451	TRIRE0106113	JGI106113
TRIRE0122410	JGI122410	TRIRE0123015	JGI123015
TRIRE0121588	JGI121588	TRIRE0123163	JGI123163
TRIRE0065060	-	TRIRE0066608	JGI66608
TRIRE0074505	JGI74505	TRIRE0121920	JGI121920
TRIRE0079832	JGI79832	TRIRE0109361	JGI109361
TRIRE0120051	JGI120051	TRIRE0121754	JGI121754
TRIRE0102581	JGI102581	TRIRE0105192	JGI105192
TRIRE0033637	JGI33637	TRIRE0111788	JGI111788
TRIRE0074462	JGI74462	TRIRE0121754	JGI121754
TRIRE0053316	JGI53316	TRIRE0061470	JGI61470
TRIRE0044725	JGI44725	TRIRE0061948	JGI61948
TRIRE0061127	JGI61127	TRIRE0123561	JGI123561
TRIRE0052451	JGI52451	TRIRE0123974	JGI123974
TRIRE0106113	JGI106113	TRIRE0123974	JGI123974
TRIRE0107669	JGI107669	TRIRE0120998	JGI120998
TRIRE0060085	JGI60085	TRIRE0079044	JGI79044
TRIRE0003525	JGI3525	TRIRE0021294	JGI21294
TRIRE0074462	JGI74462	TRIRE0080243	JGI80243
TRIRE0055318	JGI55318	TRIRE0123228	JGI123228
TRIRE0077634	JGI77634	TRIRE0080714	JGI80714
TRIRE0033637	JGI33637	TRIRE0079891	JGI79891
TRIRE0065060	-	TRIRE0120998	JGI120998
TRIRE0022994	JGI22994	TRIRE0061945	JGI61945
TRIRE0060085	JGI60085	TRIRE0072704	JGI72704
TRIRE0080243	JGI80243	TRIRE0120051	JGI120051
TRIRE0072606	JGI72606	TRIRE0122920	JGI122920
TRIRE0060349	JGI60349	TRIRE0123015	JGI123015
TRIRE0046421	JGI46421	TRIRE0109361	JGI109361
TRIRE0022994	JGI22994	TRIRE0062040	JGI62040
TRIRE0004561	JGI4561	TRIRE0065646	JGI65646
TRIRE0069944	JGI69944	TRIRE0079044	JGI79044
TRIRE0066844	JGI66844	TRIRE0074947	JGI74947
TRIRE0070772	JGI70772	TRIRE0074947	JGI74947
TRIRE0069944	JGI69944	TRIRE0072704	JGI72704
TRIRE0021246	JGI21246	TRIRE0061945	JGI61945
TRIRE0104448	-	TRIRE0123767	JGI123767
TRIRE0061103	JGI61103	TRIRE0065623	JGI65623
TRIRE0056203	JGI56203	TRIRE0061486	JGI61486
TRIRE0066888	JGI66888	TRIRE0120998	JGI120998
TRIRE0061948	JGI61948	TRIRE0111953	JGI111953
TRIRE0022994	JGI22994	TRIRE0045595	JGI45595
TRIRE0028928	JGI28928	TRIRE0123832	JGI123832
TRIRE0021246	JGI21246	TRIRE0062040	JGI62040
TRIRE0033637	JGI33637	TRIRE0058990	JGI58990
TRIRE0070644	JGI70644	TRIRE0104121	JGI104121
TRIRE0065380	JGI65380	TRIRE0121351	JGI121351
TRIRE0021294	JGI21294	TRIRE0064332	JGI64332
TRIRE0066608	JGI66608	TRIRE0075184	JGI75184
TRIRE0064285	JGI64285	TRIRE0123832	JGI123832
TRIRE0065380	JGI65380	TRIRE0122415	JGI122415
TRIRE0026787	JGI26787	TRIRE0081797	JGI81797
TRIRE0021775	JGI21775	TRIRE0104448	-
TRIRE0060849	JGI60849	TRIRE0064285	JGI64285
TRIRE0064827	JGI64827	TRIRE0122415	JGI122415
TRIRE0074462	JGI74462	TRIRE0120051	JGI120051
TRIRE0082476	JGI82476	TRIRE0123015	JGI123015
TRIRE0028928	JGI28928	TRIRE0050786	JGI50786
TRIRE0074517	JGI74517	TRIRE0109361	JGI109361
TRIRE0105557	JGI105557	TRIRE0109361	JGI109361
TRIRE0075036	JGI75036	TRIRE0122415	JGI122415
TRIRE0055321	JGI55321	TRIRE0080714	JGI80714
TRIRE0044725	JGI44725	TRIRE0082235	JGI82235
TRIRE0060091	JGI60091	TRIRE0106595	JGI106595
TRIRE0061227	JGI61227	TRIRE0111569	-
TRIRE0064827	JGI64827	TRIRE0121351	JGI121351
TRIRE0058990	JGI58990	TRIRE0077038	JGI77038
TRIRE0066608	JGI66608	TRIRE0066888	JGI66888
TRIRE0002561	JGI2561	TRIRE0081785	JGI81785
TRIRE0002561	JGI2561	TRIRE0082475	JGI82475
TRIRE0021668	JGI21668	TRIRE0120998	JGI120998
TRIRE0044960	JGI44960	TRIRE0102581	JGI102581
TRIRE0055183	JGI55183	TRIRE0102581	JGI102581
TRIRE0102581	JGI102581	TRIRE0120000	JGI120000
TRIRE0045717	JGI45717	TRIRE0061948	JGI61948
TRIRE0004947	JGI4947	TRIRE0061470	JGI61470
TRIRE0052337	JGI52337	TRIRE0122415	JGI122415
TRIRE0061948	JGI61948	TRIRE0119890	JGI119890
TRIRE0004561	JGI4561	TRIRE0058609	JGI58609
TRIRE0082235	JGI82235	TRIRE0111953	JGI111953
TRIRE0075036	JGI75036	TRIRE0121351	JGI121351
TRIRE0021294	JGI21294	TRIRE0053316	JGI53316
TRIRE0050786	JGI50786	TRIRE0111953	JGI111953
TRIRE0058990	JGI58990	TRIRE0120184	JGI120184
TRIRE0055362	JGI55362	TRIRE0082534	JGI82534
TRIRE0077038	JGI77038	TRIRE0079891	JGI79891
TRIRE0055570	JGI55570	TRIRE0121223	JGI121223
TRIRE0060085	JGI60085	TRIRE0065380	JGI65380
TRIRE0061486	JGI61486	TRIRE0070772	JGI70772
TRIRE0022072	JGI22072	TRIRE0050786	JGI50786
TRIRE0001997	JGI1997	TRIRE0104448	-
TRIRE0066183	JGI66183	TRIRE0109361	JGI109361
TRIRE0052337	JGI52337	TRIRE0121351	JGI121351
TRIRE0060626	JGI60626	TRIRE0061227	JGI61227
TRIRE0033637	JGI33637	TRIRE0121292	JGI121292
TRIRE0082534	JGI82534	TRIRE0122920	JGI122920
TRIRE0061948	JGI61948	TRIRE0079960	JGI79960
TRIRE0072606	JGI72606	TRIRE0120053	JGI120053
TRIRE0079891	JGI79891	TRIRE0120184	JGI120184
TRIRE0058609	JGI58609	TRIRE0065646	JGI65646
TRIRE0065816	JGI65816	TRIRE0070823	JGI70823
TRIRE0061945	JGI61945	TRIRE0079419	JGI79419
TRIRE0120998	JGI120998	TRIRE0123561	JGI123561
TRIRE0074054	JGI74054	TRIRE0121223	JGI121223
TRIRE0065380	JGI65380	TRIRE0069944	JGI69944
TRIRE0080714	JGI80714	TRIRE0121504	JGI121504
TRIRE0022072	JGI22072	TRIRE0123832	JGI123832
TRIRE0046764	-	TRIRE0104121	JGI104121
TRIRE0104121	JGI104121	TRIRE0121227	JGI121227
TRIRE0104490	JGI104490	TRIRE0111569	-
TRIRE0111569	-	TRIRE0123258	JGI123258
TRIRE0121325	JGI121325	TRIRE0122415	JGI122415
TRIRE0044725	JGI44725	TRIRE0123832	JGI123832
TRIRE0045717	JGI45717	TRIRE0050786	JGI50786
TRIRE0045717	JGI45717	TRIRE0082235	JGI82235
TRIRE0102581	JGI102581	TRIRE0122293	-
TRIRE0060085	JGI60085	TRIRE0064827	JGI64827
TRIRE0069489	JGI69489	TRIRE0109361	JGI109361
TRIRE0056203	JGI56203	TRIRE0080714	JGI80714
TRIRE0062040	JGI62040	TRIRE0079419	JGI79419
TRIRE0028928	JGI28928	TRIRE0120143	JGI120143
TRIRE0028928	JGI28928	TRIRE0076393	JGI76393
TRIRE0044725	JGI44725	TRIRE0050786	JGI50786
TRIRE0058549	JGI58549	TRIRE0070823	JGI70823
TRIRE0061227	JGI61227	TRIRE0061971	JGI61971
TRIRE0002662	JGI2662	TRIRE0121351	JGI121351
TRIRE0063946	JGI63946	TRIRE0105729	JGI105729
TRIRE0055362	JGI55362	TRIRE0079797	JGI79797
TRIRE0064285	JGI64285	TRIRE0123577	JGI123577
TRIRE0060085	JGI60085	TRIRE0075036	JGI75036
TRIRE0061075	JGI61075	TRIRE0102581	JGI102581
TRIRE0064285	JGI64285	TRIRE0120143	JGI120143
TRIRE0033637	JGI33637	TRIRE0110960	JGI110960
TRIRE0082235	JGI82235	TRIRE0119890	JGI119890
TRIRE0064827	JGI64827	TRIRE0069944	JGI69944
TRIRE0108640	JGI108640	TRIRE0121223	JGI121223
TRIRE0027259	JGI27259	TRIRE0122415	JGI122415
TRIRE0075015	JGI75015	TRIRE0122415	JGI122415
TRIRE0121325	JGI121325	TRIRE0121351	JGI121351
TRIRE0064285	JGI64285	TRIRE0076393	JGI76393
TRIRE0002662	JGI2662	TRIRE0122415	JGI122415
TRIRE0061948	JGI61948	TRIRE0072704	JGI72704
TRIRE0050786	JGI50786	TRIRE0079960	JGI79960
TRIRE0060243	JGI60243	TRIRE0074731	JGI74731
TRIRE0062563	JGI62563	TRIRE0065816	JGI65816
TRIRE0082534	JGI82534	TRIRE0122572	JGI122572
TRIRE0079960	JGI79960	TRIRE0082235	JGI82235
TRIRE0061948	JGI61948	TRIRE0079044	JGI79044
TRIRE0063967	JGI63967	TRIRE0065816	JGI65816
TRIRE0058549	JGI58549	TRIRE0062563	JGI62563
TRIRE0052337	JGI52337	TRIRE0060085	JGI60085
TRIRE0058609	JGI58609	TRIRE0080340	JGI80340
TRIRE0021246	JGI21246	TRIRE0082534	JGI82534
TRIRE0066844	JGI66844	TRIRE0080714	JGI80714
TRIRE0027259	JGI27259	TRIRE0121351	JGI121351
TRIRE0075015	JGI75015	TRIRE0121351	JGI121351
TRIRE0069944	JGI69944	TRIRE0075036	JGI75036
TRIRE0068571	JGI68571	TRIRE0104448	-
TRIRE0061127	JGI61127	TRIRE0109361	JGI109361
TRIRE0058549	JGI58549	TRIRE0063967	JGI63967
TRIRE0065646	JGI65646	TRIRE0080340	JGI80340
TRIRE0060136	JGI60136	TRIRE0111569	-
TRIRE0060626	JGI60626	TRIRE0123258	JGI123258
TRIRE0060626	JGI60626	TRIRE0104490	JGI104490
TRIRE0081785	JGI81785	TRIRE0081797	JGI81797
TRIRE0081797	JGI81797	TRIRE0082475	JGI82475
TRIRE0028928	JGI28928	TRIRE0123577	JGI123577
TRIRE0055318	JGI55318	TRIRE0123163	JGI123163
TRIRE0055570	JGI55570	TRIRE0122410	JGI122410
TRIRE0052337	JGI52337	TRIRE0069944	JGI69944
TRIRE0004947	JGI4947	TRIRE0021294	JGI21294
TRIRE0072606	JGI72606	TRIRE0122572	JGI122572
TRIRE0051734	JGI51734	TRIRE0121966	JGI121966
TRIRE0022072	JGI22072	TRIRE0123577	JGI123577
TRIRE0062041	-	TRIRE0102581	JGI102581
TRIRE0050786	JGI50786	TRIRE0079044	JGI79044
TRIRE0003525	JGI3525	TRIRE0061227	JGI61227
TRIRE0002662	JGI2662	TRIRE0060085	JGI60085
TRIRE0079419	JGI79419	TRIRE0079485	JGI79485
TRIRE0119749	JGI119749	TRIRE0123164	JGI123164
TRIRE0059232	JGI59232	TRIRE0104448	-
TRIRE0058990	JGI58990	TRIRE0111788	JGI111788
TRIRE0065623	JGI65623	TRIRE0080243	JGI80243
TRIRE0079044	JGI79044	TRIRE0082235	JGI82235
TRIRE0072704	JGI72704	TRIRE0123832	JGI123832
TRIRE0055534	JGI55534	TRIRE0056812	JGI56812
TRIRE0060085	JGI60085	TRIRE0121325	JGI121325
TRIRE0079797	JGI79797	TRIRE0122920	JGI122920
TRIRE0072704	JGI72704	TRIRE0082235	JGI82235
TRIRE0102659	JGI102659	TRIRE0121966	JGI121966
TRIRE0060136	JGI60136	TRIRE0061971	JGI61971
TRIRE0119890	JGI119890	TRIRE0123832	JGI123832
TRIRE0060136	JGI60136	TRIRE0060626	JGI60626
TRIRE0046443	JGI46443	TRIRE0058609	JGI58609
TRIRE0061971	JGI61971	TRIRE0104490	JGI104490
TRIRE0061971	JGI61971	TRIRE0123258	JGI123258
TRIRE0063828	JGI63828	TRIRE0066814	JGI66814
TRIRE0055570	JGI55570	TRIRE0060349	JGI60349
TRIRE0053254	JGI53254	TRIRE0060091	JGI60091
TRIRE0002662	JGI2662	TRIRE0069944	JGI69944
TRIRE0070772	JGI70772	TRIRE0080714	JGI80714
TRIRE0027259	JGI27259	TRIRE0060085	JGI60085
TRIRE0079891	JGI79891	TRIRE0111788	JGI111788
TRIRE0060085	JGI60085	TRIRE0075015	JGI75015
TRIRE0022072	JGI22072	TRIRE0120143	JGI120143
TRIRE0022072	JGI22072	TRIRE0076393	JGI76393
TRIRE0028928	JGI28928	TRIRE0060849	JGI60849
TRIRE0069944	JGI69944	TRIRE0121325	JGI121325
TRIRE0065623	JGI65623	TRIRE0074462	JGI74462
TRIRE0044725	JGI44725	TRIRE0120143	JGI120143
TRIRE0050786	JGI50786	TRIRE0119890	JGI119890
TRIRE0044725	JGI44725	TRIRE0076393	JGI76393
TRIRE0079104	JGI79104	TRIRE0081263	JGI81263
TRIRE0051153	JGI51153	TRIRE0063341	JGI63341
TRIRE0065773	JGI65773	TRIRE0104448	-
TRIRE0027259	JGI27259	TRIRE0069944	JGI69944
TRIRE0069944	JGI69944	TRIRE0075015	JGI75015
TRIRE0065623	JGI65623	TRIRE0120051	JGI120051
TRIRE0063828	JGI63828	TRIRE0121920	JGI121920
TRIRE0077979	JGI77979	TRIRE0123228	JGI123228
TRIRE0074054	JGI74054	TRIRE0122410	JGI122410
TRIRE0072606	JGI72606	TRIRE0105192	JGI105192
TRIRE0065623	JGI65623	TRIRE0121754	JGI121754
TRIRE0058549	JGI58549	TRIRE0064543	JGI64543
TRIRE0061227	JGI61227	TRIRE0064332	JGI64332
TRIRE0044725	JGI44725	TRIRE0123577	JGI123577
TRIRE0022994	JGI22994	TRIRE0079485	JGI79485
TRIRE0021246	JGI21246	TRIRE0105192	JGI105192
TRIRE0063828	JGI63828	TRIRE0104121	JGI104121
TRIRE0021937	JGI21937	TRIRE0028928	JGI28928
TRIRE0060849	JGI60849	TRIRE0111953	JGI111953
TRIRE0055570	JGI55570	TRIRE0082476	JGI82476
TRIRE0026787	JGI26787	TRIRE0064644	JGI64644
TRIRE0066608	JGI66608	TRIRE0123561	JGI123561
TRIRE0061948	JGI61948	TRIRE0065380	JGI65380
TRIRE0062040	JGI62040	TRIRE0072606	JGI72606
TRIRE0003525	JGI3525	TRIRE0123258	JGI123258
TRIRE0003525	JGI3525	TRIRE0104490	JGI104490
TRIRE0022072	JGI22072	TRIRE0060849	JGI60849
TRIRE0021937	JGI21937	TRIRE0064285	JGI64285
TRIRE0082476	JGI82476	TRIRE0108640	JGI108640
TRIRE0108640	JGI108640	TRIRE0122410	JGI122410
TRIRE0061948	JGI61948	TRIRE0064827	JGI64827
TRIRE0060349	JGI60349	TRIRE0074054	JGI74054
TRIRE0045604	JGI45604	TRIRE0051734	JGI51734
TRIRE0109361	JGI109361	TRIRE0120998	JGI120998
TRIRE0066132	JGI66132	TRIRE0102581	JGI102581
TRIRE0053316	JGI53316	TRIRE0061227	JGI61227
TRIRE0045191	JGI45191	TRIRE0063946	JGI63946
TRIRE0061948	JGI61948	TRIRE0075036	JGI75036
TRIRE0065986	JGI65986	TRIRE0122415	JGI122415
TRIRE0055999	JGI55999	TRIRE0122415	JGI122415
TRIRE0045595	JGI45595	TRIRE0072606	JGI72606
TRIRE0050786	JGI50786	TRIRE0065380	JGI65380
TRIRE0073647	JGI73647	TRIRE0103273	JGI103273
TRIRE0023263	JGI23263	TRIRE0051734	JGI51734
TRIRE0050786	JGI50786	TRIRE0072704	JGI72704
TRIRE0061486	JGI61486	TRIRE0074947	JGI74947
TRIRE0060243	JGI60243	TRIRE0123155	JGI123155
TRIRE0074168	JGI74168	TRIRE0104121	JGI104121
TRIRE0058549	JGI58549	TRIRE0063341	JGI63341
TRIRE0022994	JGI22994	TRIRE0105192	JGI105192
TRIRE0060349	JGI60349	TRIRE0108640	JGI108640
TRIRE0002660	JGI2660	TRIRE0111569	-
TRIRE0064543	JGI64543	TRIRE0065816	JGI65816
TRIRE0064827	JGI64827	TRIRE0123832	JGI123832
TRIRE0045717	JGI45717	TRIRE0060849	JGI60849
TRIRE0033342	JGI33342	TRIRE0110342	-
TRIRE0065986	JGI65986	TRIRE0121351	JGI121351
TRIRE0052337	JGI52337	TRIRE0061948	JGI61948
TRIRE0055999	JGI55999	TRIRE0121351	JGI121351
TRIRE0003525	JGI3525	TRIRE0060136	JGI60136
TRIRE0033637	JGI33637	TRIRE0061470	JGI61470
TRIRE0055570	JGI55570	TRIRE0123015	JGI123015
TRIRE0004791	-	TRIRE0111569	-
TRIRE0065816	JGI65816	TRIRE0070772	JGI70772
TRIRE0022005	JGI22005	TRIRE0110342	-
TRIRE0111953	JGI111953	TRIRE0123832	JGI123832
TRIRE0120150	JGI120150	TRIRE0121223	JGI121223
TRIRE0074054	JGI74054	TRIRE0082476	JGI82476
TRIRE0044725	JGI44725	TRIRE0060849	JGI60849
TRIRE0072704	JGI72704	TRIRE0120143	JGI120143
TRIRE0072704	JGI72704	TRIRE0076393	JGI76393
TRIRE0065380	JGI65380	TRIRE0082235	JGI82235
TRIRE0074731	JGI74731	TRIRE0120661	JGI120661
TRIRE0119890	JGI119890	TRIRE0120143	JGI120143
TRIRE0076393	JGI76393	TRIRE0119890	JGI119890
TRIRE0022252	JGI22252	TRIRE0104448	-
TRIRE0064332	JGI64332	TRIRE0123258	JGI123258
TRIRE0079797	JGI79797	TRIRE0120053	JGI120053
TRIRE0052451	JGI52451	TRIRE0079104	JGI79104
TRIRE0070823	JGI70823	TRIRE0105729	JGI105729
TRIRE0060849	JGI60849	TRIRE0079960	JGI79960
TRIRE0077038	JGI77038	TRIRE0119871	JGI119871
TRIRE0067272	JGI67272	TRIRE0111569	-
TRIRE0055318	JGI55318	TRIRE0060243	JGI60243
TRIRE0055550	JGI55550	TRIRE0074731	JGI74731
TRIRE0002660	JGI2660	TRIRE0060626	JGI60626
TRIRE0066608	JGI66608	TRIRE0109361	JGI109361
TRIRE0069224	JGI69224	TRIRE0121223	JGI121223
TRIRE0066814	JGI66814	TRIRE0075336	JGI75336
TRIRE0064827	JGI64827	TRIRE0082235	JGI82235
TRIRE0064332	JGI64332	TRIRE0104490	JGI104490
TRIRE0045604	JGI45604	TRIRE0107255	JGI107255
TRIRE0023263	JGI23263	TRIRE0107255	JGI107255
TRIRE0022064	JGI22064	TRIRE0122415	JGI122415
TRIRE0073647	JGI73647	TRIRE0107255	JGI107255
TRIRE0063967	JGI63967	TRIRE0105729	JGI105729
TRIRE0119890	JGI119890	TRIRE0123577	JGI123577
TRIRE0119871	JGI119871	TRIRE0120184	JGI120184
TRIRE0074054	JGI74054	TRIRE0123015	JGI123015
TRIRE0022072	JGI22072	TRIRE0075036	JGI75036
TRIRE0004791	-	TRIRE0060626	JGI60626
TRIRE0022064	JGI22064	TRIRE0123832	JGI123832
TRIRE0073647	JGI73647	TRIRE0077672	JGI77672
TRIRE0061948	JGI61948	TRIRE0121325	JGI121325
TRIRE0021937	JGI21937	TRIRE0022072	JGI22072
TRIRE0062563	JGI62563	TRIRE0105729	JGI105729
TRIRE0051153	JGI51153	TRIRE0063946	JGI63946
TRIRE0021937	JGI21937	TRIRE0044725	JGI44725
TRIRE0002561	JGI2561	TRIRE0081797	JGI81797
TRIRE0063053	JGI63053	TRIRE0111569	-
TRIRE0021294	JGI21294	TRIRE0033637	JGI33637
TRIRE0022064	JGI22064	TRIRE0121351	JGI121351
TRIRE0021246	JGI21246	TRIRE0044960	JGI44960
TRIRE0021246	JGI21246	TRIRE0055183	JGI55183
TRIRE0021246	JGI21246	TRIRE0120000	JGI120000
TRIRE0075036	JGI75036	TRIRE0082235	JGI82235
TRIRE0045717	JGI45717	TRIRE0123832	JGI123832
TRIRE0021246	JGI21246	TRIRE0061075	JGI61075
TRIRE0060085	JGI60085	TRIRE0065986	JGI65986
TRIRE0055999	JGI55999	TRIRE0060085	JGI60085
TRIRE0075336	JGI75336	TRIRE0121920	JGI121920
TRIRE0063341	JGI63341	TRIRE0105729	JGI105729
TRIRE0074947	JGI74947	TRIRE0080714	JGI80714
TRIRE0053103	JGI53103	TRIRE0111569	-
TRIRE0002662	JGI2662	TRIRE0061948	JGI61948
TRIRE0053316	JGI53316	TRIRE0123258	JGI123258
TRIRE0052337	JGI52337	TRIRE0082235	JGI82235
TRIRE0106595	JGI106595	TRIRE0123164	JGI123164
TRIRE0108640	JGI108640	TRIRE0123015	JGI123015
TRIRE0027259	JGI27259	TRIRE0061948	JGI61948
TRIRE0079419	JGI79419	TRIRE0105192	JGI105192
TRIRE0061948	JGI61948	TRIRE0075015	JGI75015
TRIRE0053811	JGI53811	TRIRE0123228	JGI123228
TRIRE0121359	JGI121359	TRIRE0123228	JGI123228
TRIRE0060849	JGI60849	TRIRE0079044	JGI79044
TRIRE0060626	JGI60626	TRIRE0067272	JGI67272
TRIRE0035465	JGI35465	TRIRE0104448	-
TRIRE0066480	JGI66480	TRIRE0121223	JGI121223
TRIRE0065816	JGI65816	TRIRE0077634	JGI77634
TRIRE0074267	JGI74267	TRIRE0121966	JGI121966
TRIRE0075205	JGI75205	TRIRE0102581	JGI102581
TRIRE0053316	JGI53316	TRIRE0104490	JGI104490
TRIRE0110342	-	TRIRE0120807	JGI120807
TRIRE0066814	JGI66814	TRIRE0110791	-
TRIRE0002662	JGI2662	TRIRE0050786	JGI50786
TRIRE0065986	JGI65986	TRIRE0069944	JGI69944
TRIRE0055999	JGI55999	TRIRE0069944	JGI69944
TRIRE0075336	JGI75336	TRIRE0104121	JGI104121
TRIRE0004947	JGI4947	TRIRE0061227	JGI61227
TRIRE0002660	JGI2660	TRIRE0061971	JGI61971
TRIRE0079104	JGI79104	TRIRE0121966	JGI121966
TRIRE0004791	-	TRIRE0061971	JGI61971
TRIRE0079797	JGI79797	TRIRE0122572	JGI122572
TRIRE0063341	JGI63341	TRIRE0065816	JGI65816
TRIRE0058549	JGI58549	TRIRE0077634	JGI77634
TRIRE0051734	JGI51734	TRIRE0081263	JGI81263
TRIRE0055318	JGI55318	TRIRE0055550	JGI55550
TRIRE0053046	JGI53046	TRIRE0111569	-
TRIRE0004561	JGI4561	TRIRE0021576	JGI21576
TRIRE0110791	-	TRIRE0121920	JGI121920
TRIRE0021576	JGI21576	TRIRE0106130	JGI106130
TRIRE0060626	JGI60626	TRIRE0063053	JGI63053
TRIRE0021668	JGI21668	TRIRE0107669	JGI107669
TRIRE0060849	JGI60849	TRIRE0119890	JGI119890
TRIRE0079419	JGI79419	TRIRE0082534	JGI82534
TRIRE0079960	JGI79960	TRIRE0123832	JGI123832
TRIRE0055318	JGI55318	TRIRE0120661	JGI120661
TRIRE0064827	JGI64827	TRIRE0120143	JGI120143
TRIRE0045595	JGI45595	TRIRE0055362	JGI55362
TRIRE0064827	JGI64827	TRIRE0076393	JGI76393
TRIRE0079174	JGI79174	TRIRE0111569	-
TRIRE0056318	JGI56318	TRIRE0119871	JGI119871
TRIRE0046764	-	TRIRE0056812	JGI56812
TRIRE0111953	JGI111953	TRIRE0123577	JGI123577
TRIRE0060378	JGI60378	TRIRE0104448	-
TRIRE0021246	JGI21246	TRIRE0122293	-
TRIRE0111953	JGI111953	TRIRE0120143	JGI120143
TRIRE0050786	JGI50786	TRIRE0064827	JGI64827
TRIRE0053103	JGI53103	TRIRE0060626	JGI60626
TRIRE0076393	JGI76393	TRIRE0111953	JGI111953
TRIRE0002662	JGI2662	TRIRE0082235	JGI82235
TRIRE0120661	JGI120661	TRIRE0123155	JGI123155
TRIRE0053316	JGI53316	TRIRE0060136	JGI60136
TRIRE0082235	JGI82235	TRIRE0121325	JGI121325
TRIRE0022064	JGI22064	TRIRE0060085	JGI60085
TRIRE0055005	JGI55005	TRIRE0058549	JGI58549
TRIRE0104448	-	TRIRE0121839	JGI121839
TRIRE0061971	JGI61971	TRIRE0067272	JGI67272
TRIRE0002660	JGI2660	TRIRE0064332	JGI64332
TRIRE0070035	JGI70035	TRIRE0104121	JGI104121
TRIRE0074731	JGI74731	TRIRE0111922	JGI111922
TRIRE0060091	JGI60091	TRIRE0061103	JGI61103
TRIRE0027259	JGI27259	TRIRE0082235	JGI82235
TRIRE0075015	JGI75015	TRIRE0082235	JGI82235
TRIRE0055321	JGI55321	TRIRE0058549	JGI58549
TRIRE0074505	JGI74505	TRIRE0104121	JGI104121
TRIRE0064543	JGI64543	TRIRE0105729	JGI105729
TRIRE0045595	JGI45595	TRIRE0079797	JGI79797
TRIRE0027259	JGI27259	TRIRE0123832	JGI123832
TRIRE0075015	JGI75015	TRIRE0123832	JGI123832
TRIRE0021937	JGI21937	TRIRE0072704	JGI72704
TRIRE0044960	JGI44960	TRIRE0079419	JGI79419
TRIRE0055183	JGI55183	TRIRE0079419	JGI79419
TRIRE0079419	JGI79419	TRIRE0120000	JGI120000
TRIRE0055534	JGI55534	TRIRE0121227	JGI121227
TRIRE0056812	JGI56812	TRIRE0121227	JGI121227
TRIRE0045604	JGI45604	TRIRE0074267	JGI74267
TRIRE0022064	JGI22064	TRIRE0069944	JGI69944
TRIRE0021937	JGI21937	TRIRE0119890	JGI119890
TRIRE0002660	JGI2660	TRIRE0003525	JGI3525
TRIRE0053046	JGI53046	TRIRE0060626	JGI60626
TRIRE0047424	JGI47424	TRIRE0063946	JGI63946
TRIRE0004561	JGI4561	TRIRE0109361	JGI109361
TRIRE0069224	JGI69224	TRIRE0122410	JGI122410
TRIRE0061486	JGI61486	TRIRE0080714	JGI80714
TRIRE0003525	JGI3525	TRIRE0004791	-
TRIRE0079044	JGI79044	TRIRE0123832	JGI123832
TRIRE0045191	JGI45191	TRIRE0070823	JGI70823
TRIRE0022064	JGI22064	TRIRE0076393	JGI76393
TRIRE0023263	JGI23263	TRIRE0074267	JGI74267
TRIRE0060626	JGI60626	TRIRE0079174	JGI79174
TRIRE0111569	-	TRIRE0119924	JGI119924
TRIRE0061971	JGI61971	TRIRE0063053	JGI63053
TRIRE0045604	JGI45604	TRIRE0079104	JGI79104
TRIRE0052337	JGI52337	TRIRE0123832	JGI123832
TRIRE0050786	JGI50786	TRIRE0052337	JGI52337
TRIRE0021246	JGI21246	TRIRE0062041	-
TRIRE0022064	JGI22064	TRIRE0120143	JGI120143
TRIRE0053103	JGI53103	TRIRE0061971	JGI61971
TRIRE0052156	JGI52156	TRIRE0104448	-
TRIRE0045717	JGI45717	TRIRE0123577	JGI123577
TRIRE0004947	JGI4947	TRIRE0123258	JGI123258
TRIRE0053046	JGI53046	TRIRE0061971	JGI61971
TRIRE0003525	JGI3525	TRIRE0067272	JGI67272
TRIRE0023263	JGI23263	TRIRE0079104	JGI79104
TRIRE0072704	JGI72704	TRIRE0123577	JGI123577
TRIRE0060849	JGI60849	TRIRE0072704	JGI72704
TRIRE0060849	JGI60849	TRIRE0065380	JGI65380
TRIRE0111788	JGI111788	TRIRE0119871	JGI119871
TRIRE0045595	JGI45595	TRIRE0122920	JGI122920
TRIRE0045717	JGI45717	TRIRE0120143	JGI120143
TRIRE0065816	JGI65816	TRIRE0074947	JGI74947
TRIRE0045717	JGI45717	TRIRE0076393	JGI76393
TRIRE0061971	JGI61971	TRIRE0079174	JGI79174
TRIRE0079891	JGI79891	TRIRE0119871	JGI119871
TRIRE0061584	JGI61584	TRIRE0102581	JGI102581
TRIRE0055891	JGI55891	TRIRE0104448	-
TRIRE0060136	JGI60136	TRIRE0064332	JGI64332
TRIRE0004947	JGI4947	TRIRE0104490	JGI104490
TRIRE0055550	JGI55550	TRIRE0123155	JGI123155
TRIRE0061945	JGI61945	TRIRE0079797	JGI79797
TRIRE0078062	JGI78062	TRIRE0104448	-
TRIRE0060243	JGI60243	TRIRE0077979	JGI77979
TRIRE0051734	JGI51734	TRIRE0052451	JGI52451
TRIRE0058549	JGI58549	TRIRE0066844	JGI66844
TRIRE0004561	JGI4561	TRIRE0079832	JGI79832
TRIRE0123155	JGI123155	TRIRE0123163	JGI123163
TRIRE0065646	JGI65646	TRIRE0107669	JGI107669
TRIRE0004561	JGI4561	TRIRE0080340	JGI80340
TRIRE0037833	JGI37833	TRIRE0104448	-
TRIRE0075184	JGI75184	TRIRE0123561	JGI123561
TRIRE0045191	JGI45191	TRIRE0062563	JGI62563
TRIRE0069224	JGI69224	TRIRE0082476	JGI82476
TRIRE0121325	JGI121325	TRIRE0123832	JGI123832
TRIRE0045191	JGI45191	TRIRE0063967	JGI63967
TRIRE0022994	JGI22994	TRIRE0082534	JGI82534
TRIRE0055550	JGI55550	TRIRE0077979	JGI77979
TRIRE0069211	JGI69211	TRIRE0106130	JGI106130
TRIRE0002451	JGI2451	TRIRE0121223	JGI121223
TRIRE0082534	JGI82534	TRIRE0120053	JGI120053
TRIRE0065816	JGI65816	TRIRE0121504	JGI121504
TRIRE0070772	JGI70772	TRIRE0105729	JGI105729
TRIRE0079419	JGI79419	TRIRE0122293	-
TRIRE0050786	JGI50786	TRIRE0121325	JGI121325
TRIRE0023001	JGI23001	TRIRE0082476	JGI82476
TRIRE0023118	JGI23118	TRIRE0102581	JGI102581
TRIRE0074267	JGI74267	TRIRE0106113	JGI106113
TRIRE0060349	JGI60349	TRIRE0069224	JGI69224
TRIRE0060626	JGI60626	TRIRE0119924	JGI119924
TRIRE0053046	JGI53046	TRIRE0064332	JGI64332
TRIRE0065646	JGI65646	TRIRE0082551	JGI82551
TRIRE0081263	JGI81263	TRIRE0102659	JGI102659
TRIRE0003525	JGI3525	TRIRE0063053	JGI63053
TRIRE0056318	JGI56318	TRIRE0077038	JGI77038
TRIRE0077979	JGI77979	TRIRE0120661	JGI120661
TRIRE0004561	JGI4561	TRIRE0069211	JGI69211
TRIRE0079960	JGI79960	TRIRE0120143	JGI120143
TRIRE0046764	-	TRIRE0055534	JGI55534
TRIRE0059070	JGI59070	TRIRE0102581	JGI102581
TRIRE0076393	JGI76393	TRIRE0079960	JGI79960
TRIRE0065060	-	TRIRE0065646	JGI65646
TRIRE0072606	JGI72606	TRIRE0079485	JGI79485
TRIRE0003525	JGI3525	TRIRE0053103	JGI53103
TRIRE0079960	JGI79960	TRIRE0123577	JGI123577
TRIRE0004791	-	TRIRE0064332	JGI64332
TRIRE0064332	JGI64332	TRIRE0079174	JGI79174
TRIRE0074054	JGI74054	TRIRE0108640	JGI108640
TRIRE0069068	JGI69068	TRIRE0102581	JGI102581
TRIRE0069868	JGI69868	TRIRE0106130	JGI106130
TRIRE0061948	JGI61948	TRIRE0065986	JGI65986
TRIRE0055999	JGI55999	TRIRE0061948	JGI61948
TRIRE0027259	JGI27259	TRIRE0050786	JGI50786
TRIRE0050786	JGI50786	TRIRE0075015	JGI75015
TRIRE0080898	JGI80898	TRIRE0111569	-
TRIRE0058990	JGI58990	TRIRE0119871	JGI119871
TRIRE0053254	JGI53254	TRIRE0123164	JGI123164
TRIRE0055362	JGI55362	TRIRE0079485	JGI79485
TRIRE0056318	JGI56318	TRIRE0120184	JGI120184
TRIRE0003525	JGI3525	TRIRE0053046	JGI53046
TRIRE0112222	-	TRIRE0112490	-
TRIRE0050786	JGI50786	TRIRE0075036	JGI75036
TRIRE0058549	JGI58549	TRIRE0121504	JGI121504
TRIRE0021937	JGI21937	TRIRE0064827	JGI64827
TRIRE0066888	JGI66888	TRIRE0075184	JGI75184
TRIRE0051734	JGI51734	TRIRE0123974	JGI123974
TRIRE0003525	JGI3525	TRIRE0079174	JGI79174
TRIRE0002660	JGI2660	TRIRE0053316	JGI53316
TRIRE0072632	JGI72632	TRIRE0122415	JGI122415
TRIRE0055005	JGI55005	TRIRE0065816	JGI65816
TRIRE0074731	JGI74731	TRIRE0123163	JGI123163
TRIRE0077038	JGI77038	TRIRE0110960	JGI110960
TRIRE0021937	JGI21937	TRIRE0111953	JGI111953
TRIRE0004947	JGI4947	TRIRE0060136	JGI60136
TRIRE0027259	JGI27259	TRIRE0120143	JGI120143
TRIRE0075015	JGI75015	TRIRE0120143	JGI120143
TRIRE0027259	JGI27259	TRIRE0076393	JGI76393
TRIRE0061971	JGI61971	TRIRE0119924	JGI119924
TRIRE0075015	JGI75015	TRIRE0076393	JGI76393
TRIRE0004947	JGI4947	TRIRE0067272	JGI67272
TRIRE0004791	-	TRIRE0053316	JGI53316
TRIRE0112441	JGI112441	TRIRE0121223	JGI121223
TRIRE0004561	JGI4561	TRIRE0069868	JGI69868
TRIRE0058609	JGI58609	TRIRE0109361	JGI109361
TRIRE0033637	JGI33637	TRIRE0061227	JGI61227
TRIRE0065060	-	TRIRE0075184	JGI75184
TRIRE0079044	JGI79044	TRIRE0123577	JGI123577
TRIRE0056169	JGI56169	TRIRE0104448	-
TRIRE0102659	JGI102659	TRIRE0123974	JGI123974
TRIRE0069224	JGI69224	TRIRE0123015	JGI123015
TRIRE0055321	JGI55321	TRIRE0065816	JGI65816
TRIRE0072632	JGI72632	TRIRE0121351	JGI121351
TRIRE0063053	JGI63053	TRIRE0064332	JGI64332
TRIRE0053103	JGI53103	TRIRE0064332	JGI64332
TRIRE0044960	JGI44960	TRIRE0055362	JGI55362
TRIRE0055183	JGI55183	TRIRE0055362	JGI55362
TRIRE0055362	JGI55362	TRIRE0120000	JGI120000
TRIRE0079044	JGI79044	TRIRE0120143	JGI120143
TRIRE0076393	JGI76393	TRIRE0079044	JGI79044
TRIRE0002662	JGI2662	TRIRE0060849	JGI60849
TRIRE0052337	JGI52337	TRIRE0120143	JGI120143
TRIRE0052337	JGI52337	TRIRE0076393	JGI76393
TRIRE0051153	JGI51153	TRIRE0070823	JGI70823
TRIRE0077587	JGI77587	TRIRE0102581	JGI102581
TRIRE0022994	JGI22994	TRIRE0066132	JGI66132
TRIRE0053316	JGI53316	TRIRE0067272	JGI67272
TRIRE0055570	JGI55570	TRIRE0074054	JGI74054
TRIRE0065060	-	TRIRE0107669	JGI107669
TRIRE0058609	JGI58609	TRIRE0064925	JGI64925
TRIRE0021668	JGI21668	TRIRE0065646	JGI65646
TRIRE0046421	JGI46421	TRIRE0106130	JGI106130
TRIRE0110960	JGI110960	TRIRE0120184	JGI120184
TRIRE0052337	JGI52337	TRIRE0123577	JGI123577
TRIRE0120150	JGI120150	TRIRE0123015	JGI123015
TRIRE0060626	JGI60626	TRIRE0080898	JGI80898
TRIRE0079485	JGI79485	TRIRE0122920	JGI122920
TRIRE0119871	JGI119871	TRIRE0121292	JGI121292
TRIRE0021937	JGI21937	TRIRE0022064	JGI22064
TRIRE0046764	-	TRIRE0121227	JGI121227
TRIRE0022064	JGI22064	TRIRE0061948	JGI61948
TRIRE0065530	JGI65530	TRIRE0111569	-
TRIRE0055362	JGI55362	TRIRE0062040	JGI62040
TRIRE0065986	JGI65986	TRIRE0082235	JGI82235
TRIRE0055999	JGI55999	TRIRE0082235	JGI82235
TRIRE0056203	JGI56203	TRIRE0065816	JGI65816
TRIRE0051153	JGI51153	TRIRE0063967	JGI63967
TRIRE0045191	JGI45191	TRIRE0063341	JGI63341
TRIRE0074267	JGI74267	TRIRE0081263	JGI81263
TRIRE0065380	JGI65380	TRIRE0123832	JGI123832
TRIRE0065986	JGI65986	TRIRE0123832	JGI123832
TRIRE0075036	JGI75036	TRIRE0123832	JGI123832
TRIRE0055999	JGI55999	TRIRE0123832	JGI123832
TRIRE0046443	JGI46443	TRIRE0065646	JGI65646
TRIRE0003525	JGI3525	TRIRE0119924	JGI119924
TRIRE0022013	JGI22013	TRIRE0104448	-
TRIRE0028928	JGI28928	TRIRE0064285	JGI64285
TRIRE0051153	JGI51153	TRIRE0062563	JGI62563
TRIRE0064332	JGI64332	TRIRE0067272	JGI67272
TRIRE0004561	JGI4561	TRIRE0046421	JGI46421
TRIRE0004561	JGI4561	TRIRE0105557	JGI105557
TRIRE0102659	JGI102659	TRIRE0106113	JGI106113
TRIRE0060849	JGI60849	TRIRE0064827	JGI64827
TRIRE0045595	JGI45595	TRIRE0120053	JGI120053
TRIRE0076393	JGI76393	TRIRE0121325	JGI121325
TRIRE0021246	JGI21246	TRIRE0066132	JGI66132
TRIRE0052451	JGI52451	TRIRE0102659	JGI102659
TRIRE0065646	JGI65646	TRIRE0123561	JGI123561
TRIRE0120143	JGI120143	TRIRE0121325	JGI121325
TRIRE0056318	JGI56318	TRIRE0058990	JGI58990
TRIRE0021246	JGI21246	TRIRE0075205	JGI75205
TRIRE0060331	JGI60331	TRIRE0121223	JGI121223
TRIRE0021937	JGI21937	TRIRE0045717	JGI45717
TRIRE0103273	JGI103273	TRIRE0121966	JGI121966
TRIRE0075036	JGI75036	TRIRE0123577	JGI123577
TRIRE0080326	JGI80326	TRIRE0102581	JGI102581
TRIRE0077634	JGI77634	TRIRE0105729	JGI105729
TRIRE0055534	JGI55534	TRIRE0074168	JGI74168
TRIRE0079832	JGI79832	TRIRE0106130	JGI106130
TRIRE0078817	JGI78817	TRIRE0102581	JGI102581
TRIRE0055362	JGI55362	TRIRE0122293	-
TRIRE0056203	JGI56203	TRIRE0058549	JGI58549
TRIRE0066608	JGI66608	TRIRE0106130	JGI106130
TRIRE0080340	JGI80340	TRIRE0109361	JGI109361
TRIRE0063751	JGI63751	TRIRE0102581	JGI102581
TRIRE0053316	JGI53316	TRIRE0063053	JGI63053
TRIRE0110960	JGI110960	TRIRE0119871	JGI119871
TRIRE0062041	-	TRIRE0079419	JGI79419
TRIRE0060091	JGI60091	TRIRE0080243	JGI80243
TRIRE0066695	JGI66695	TRIRE0119749	JGI119749
TRIRE0065774	JGI65774	TRIRE0104448	-
TRIRE0073574	JGI73574	TRIRE0102581	JGI102581
TRIRE0045191	JGI45191	TRIRE0064543	JGI64543
TRIRE0060085	JGI60085	TRIRE0072632	JGI72632
TRIRE0119749	JGI119749	TRIRE0120235	JGI120235
TRIRE0050335	JGI50335	TRIRE0111569	-
TRIRE0044960	JGI44960	TRIRE0122920	JGI122920
TRIRE0055183	JGI55183	TRIRE0122920	JGI122920
TRIRE0120000	JGI120000	TRIRE0122920	JGI122920
TRIRE0066814	JGI66814	TRIRE0121295	JGI121295
TRIRE0121325	JGI121325	TRIRE0123577	JGI123577
TRIRE0060626	JGI60626	TRIRE0065530	JGI65530
TRIRE0055362	JGI55362	TRIRE0061945	JGI61945
TRIRE0056812	JGI56812	TRIRE0070035	JGI70035
TRIRE0004561	JGI4561	TRIRE0074517	JGI74517
TRIRE0064827	JGI64827	TRIRE0123577	JGI123577
TRIRE0023206	JGI23206	TRIRE0102581	JGI102581
TRIRE0053103	JGI53103	TRIRE0053316	JGI53316
TRIRE0060091	JGI60091	TRIRE0121754	JGI121754
TRIRE0051153	JGI51153	TRIRE0055005	JGI55005
TRIRE0065646	JGI65646	TRIRE0066888	JGI66888
TRIRE0066480	JGI66480	TRIRE0123015	JGI123015
TRIRE0061075	JGI61075	TRIRE0079419	JGI79419
TRIRE0055318	JGI55318	TRIRE0111922	JGI111922
TRIRE0070305	JGI70305	TRIRE0111569	-
TRIRE0052337	JGI52337	TRIRE0060849	JGI60849
TRIRE0111922	JGI111922	TRIRE0123155	JGI123155
TRIRE0047424	JGI47424	TRIRE0070823	JGI70823
TRIRE0051153	JGI51153	TRIRE0064543	JGI64543
TRIRE0062040	JGI62040	TRIRE0122920	JGI122920
TRIRE0046764	-	TRIRE0070035	JGI70035
TRIRE0058990	JGI58990	TRIRE0079891	JGI79891
TRIRE0053811	JGI53811	TRIRE0060243	JGI60243
TRIRE0004561	JGI4561	TRIRE0082551	JGI82551
TRIRE0074517	JGI74517	TRIRE0106130	JGI106130
TRIRE0057274	JGI57274	TRIRE0111569	-
TRIRE0059958	JGI59958	TRIRE0111569	-
TRIRE0078054	JGI78054	TRIRE0111569	-
TRIRE0105557	JGI105557	TRIRE0106130	JGI106130
TRIRE0069944	JGI69944	TRIRE0072632	JGI72632
TRIRE0022064	JGI22064	TRIRE0082235	JGI82235
TRIRE0075184	JGI75184	TRIRE0107669	JGI107669
TRIRE0064023	JGI64023	TRIRE0104448	-
TRIRE0004791	-	TRIRE0004947	JGI4947
TRIRE0121295	JGI121295	TRIRE0121920	JGI121920
TRIRE0021937	JGI21937	TRIRE0079960	JGI79960
TRIRE0002660	JGI2660	TRIRE0004947	JGI4947
TRIRE0079104	JGI79104	TRIRE0106113	JGI106113
TRIRE0021576	JGI21576	TRIRE0080340	JGI80340
TRIRE0045191	JGI45191	TRIRE0070772	JGI70772
TRIRE0055318	JGI55318	TRIRE0121588	JGI121588
TRIRE0056318	JGI56318	TRIRE0111788	JGI111788
TRIRE0061971	JGI61971	TRIRE0080898	JGI80898
TRIRE0061470	JGI61470	TRIRE0077038	JGI77038
TRIRE0066132	JGI66132	TRIRE0079419	JGI79419
TRIRE0021668	JGI21668	TRIRE0065060	-
TRIRE0056318	JGI56318	TRIRE0110960	JGI110960
TRIRE0045595	JGI45595	TRIRE0122572	JGI122572
TRIRE0045252	JGI45252	TRIRE0058609	JGI58609
TRIRE0053046	JGI53046	TRIRE0053316	JGI53316
TRIRE0046382	JGI46382	TRIRE0111569	-
TRIRE0047424	JGI47424	TRIRE0063967	JGI63967
TRIRE0055321	JGI55321	TRIRE0105729	JGI105729
TRIRE0022252	JGI22252	TRIRE0121351	JGI121351
TRIRE0079031	JGI79031	TRIRE0111569	-
TRIRE0055570	JGI55570	TRIRE0108640	JGI108640
TRIRE0053316	JGI53316	TRIRE0079174	JGI79174
TRIRE0022072	JGI22072	TRIRE0028928	JGI28928
TRIRE0023001	JGI23001	TRIRE0121223	JGI121223
TRIRE0056812	JGI56812	TRIRE0070644	JGI70644
TRIRE0061971	JGI61971	TRIRE0065530	JGI65530
TRIRE0047424	JGI47424	TRIRE0062563	JGI62563
TRIRE0060091	JGI60091	TRIRE0074462	JGI74462
TRIRE0065646	JGI65646	TRIRE0075184	JGI75184
TRIRE0066888	JGI66888	TRIRE0107669	JGI107669
TRIRE0050335	JGI50335	TRIRE0060626	JGI60626
TRIRE0065060	-	TRIRE0066888	JGI66888
TRIRE0002660	JGI2660	TRIRE0079891	JGI79891
TRIRE0047424	JGI47424	TRIRE0063341	JGI63341
TRIRE0050786	JGI50786	TRIRE0065986	JGI65986
TRIRE0050786	JGI50786	TRIRE0055999	JGI55999
TRIRE0064023	JGI64023	TRIRE0102581	JGI102581
TRIRE0033637	JGI33637	TRIRE0123258	JGI123258
TRIRE0061470	JGI61470	TRIRE0120184	JGI120184
TRIRE0004561	JGI4561	TRIRE0066183	JGI66183
TRIRE0052451	JGI52451	TRIRE0074267	JGI74267
TRIRE0122293	-	TRIRE0122920	JGI122920
TRIRE0022994	JGI22994	TRIRE0061075	JGI61075
TRIRE0004947	JGI4947	TRIRE0119924	JGI119924
TRIRE0060849	JGI60849	TRIRE0121325	JGI121325
TRIRE0077038	JGI77038	TRIRE0121292	JGI121292
TRIRE0021294	JGI21294	TRIRE0119871	JGI119871
TRIRE0021937	JGI21937	TRIRE0027259	JGI27259
TRIRE0021937	JGI21937	TRIRE0075015	JGI75015
TRIRE0060626	JGI60626	TRIRE0070305	JGI70305
TRIRE0044725	JGI44725	TRIRE0064285	JGI64285
TRIRE0056318	JGI56318	TRIRE0079891	JGI79891
TRIRE0022252	JGI22252	TRIRE0122415	JGI122415
TRIRE0066183	JGI66183	TRIRE0106130	JGI106130
TRIRE0061945	JGI61945	TRIRE0122920	JGI122920
TRIRE0057274	JGI57274	TRIRE0060626	JGI60626
TRIRE0059958	JGI59958	TRIRE0060626	JGI60626
TRIRE0060626	JGI60626	TRIRE0078054	JGI78054
TRIRE0060091	JGI60091	TRIRE0120051	JGI120051
TRIRE0055857	JGI55857	TRIRE0082476	JGI82476
TRIRE0045604	JGI45604	TRIRE0103273	JGI103273
TRIRE0053316	JGI53316	TRIRE0119924	JGI119924
TRIRE0023263	JGI23263	TRIRE0103273	JGI103273
TRIRE0033637	JGI33637	TRIRE0104490	JGI104490
TRIRE0021937	JGI21937	TRIRE0079044	JGI79044
TRIRE0021937	JGI21937	TRIRE0052337	JGI52337
TRIRE0110960	JGI110960	TRIRE0111788	JGI111788
TRIRE0063946	JGI63946	TRIRE0104721	JGI104721
TRIRE0002662	JGI2662	TRIRE0123832	JGI123832
TRIRE0065380	JGI65380	TRIRE0123577	JGI123577
TRIRE0003525	JGI3525	TRIRE0080898	JGI80898
TRIRE0075036	JGI75036	TRIRE0120143	JGI120143
TRIRE0065380	JGI65380	TRIRE0120143	JGI120143
TRIRE0065986	JGI65986	TRIRE0120143	JGI120143
TRIRE0027259	JGI27259	TRIRE0123577	JGI123577
TRIRE0055999	JGI55999	TRIRE0120143	JGI120143
TRIRE0075015	JGI75015	TRIRE0123577	JGI123577
TRIRE0065986	JGI65986	TRIRE0076393	JGI76393
TRIRE0074168	JGI74168	TRIRE0121227	JGI121227
TRIRE0055999	JGI55999	TRIRE0076393	JGI76393
TRIRE0061924	JGI61924	TRIRE0111569	-
TRIRE0075036	JGI75036	TRIRE0076393	JGI76393
TRIRE0065380	JGI65380	TRIRE0076393	JGI76393
TRIRE0065137	-	TRIRE0066814	JGI66814
TRIRE0056812	JGI56812	TRIRE0074168	JGI74168
TRIRE0003340	JGI3340	TRIRE0123158	JGI123158
TRIRE0120184	JGI120184	TRIRE0121292	JGI121292
TRIRE0104639	JGI104639	TRIRE0111569	-
TRIRE0046382	JGI46382	TRIRE0060626	JGI60626
TRIRE0004947	JGI4947	TRIRE0063053	JGI63053
TRIRE0060626	JGI60626	TRIRE0079031	JGI79031
TRIRE0004561	JGI4561	TRIRE0069489	JGI69489
TRIRE0027259	JGI27259	TRIRE0060849	JGI60849
TRIRE0060849	JGI60849	TRIRE0075015	JGI75015
TRIRE0079485	JGI79485	TRIRE0120053	JGI120053
TRIRE0060849	JGI60849	TRIRE0075036	JGI75036
TRIRE0004947	JGI4947	TRIRE0053103	JGI53103
TRIRE0069489	JGI69489	TRIRE0106130	JGI106130
TRIRE0066695	JGI66695	TRIRE0106595	JGI106595
TRIRE0079832	JGI79832	TRIRE0080340	JGI80340
TRIRE0104336	-	TRIRE0111569	-
TRIRE0107255	JGI107255	TRIRE0121966	JGI121966
TRIRE0065137	-	TRIRE0121920	JGI121920
TRIRE0079891	JGI79891	TRIRE0110960	JGI110960
TRIRE0022252	JGI22252	TRIRE0060085	JGI60085
TRIRE0064332	JGI64332	TRIRE0119924	JGI119924
TRIRE0061971	JGI61971	TRIRE0070305	JGI70305
TRIRE0065816	JGI65816	TRIRE0066844	JGI66844
TRIRE0076880	JGI76880	TRIRE0121223	JGI121223
TRIRE0077038	JGI77038	TRIRE0104490	JGI104490
TRIRE0050335	JGI50335	TRIRE0061971	JGI61971
TRIRE0064332	JGI64332	TRIRE0080898	JGI80898
TRIRE0003525	JGI3525	TRIRE0065530	JGI65530
TRIRE0079104	JGI79104	TRIRE0123974	JGI123974
TRIRE0021937	JGI21937	TRIRE0121325	JGI121325
TRIRE0074731	JGI74731	TRIRE0075189	JGI75189
TRIRE0021668	JGI21668	TRIRE0075184	JGI75184
TRIRE0105729	JGI105729	TRIRE0121504	JGI121504
TRIRE0045191	JGI45191	TRIRE0077634	JGI77634
TRIRE0033637	JGI33637	TRIRE0060136	JGI60136
TRIRE0056812	JGI56812	TRIRE0074505	JGI74505
TRIRE0055005	JGI55005	TRIRE0105729	JGI105729
TRIRE0022252	JGI22252	TRIRE0069944	JGI69944
TRIRE0004561	JGI4561	TRIRE0061127	JGI61127
TRIRE0080415	JGI80415	TRIRE0123228	JGI123228
TRIRE0061103	JGI61103	TRIRE0123164	JGI123164
TRIRE0058990	JGI58990	TRIRE0110960	JGI110960
TRIRE0046382	JGI46382	TRIRE0061971	JGI61971
TRIRE0027219	-	TRIRE0122415	JGI122415
TRIRE0022994	JGI22994	TRIRE0044960	JGI44960
TRIRE0022994	JGI22994	TRIRE0055183	JGI55183
TRIRE0022994	JGI22994	TRIRE0120000	JGI120000
TRIRE0060626	JGI60626	TRIRE0061924	JGI61924
TRIRE0080340	JGI80340	TRIRE0082551	JGI82551
TRIRE0060626	JGI60626	TRIRE0104639	JGI104639
TRIRE0104490	JGI104490	TRIRE0120184	JGI120184
TRIRE0061971	JGI61971	TRIRE0079031	JGI79031
TRIRE0074267	JGI74267	TRIRE0123974	JGI123974
TRIRE0058549	JGI58549	TRIRE0070772	JGI70772
TRIRE0061127	JGI61127	TRIRE0106130	JGI106130
TRIRE0057274	JGI57274	TRIRE0061971	JGI61971
TRIRE0059958	JGI59958	TRIRE0061971	JGI61971
TRIRE0061971	JGI61971	TRIRE0078054	JGI78054
TRIRE0081447	JGI81447	TRIRE0111569	-
TRIRE0047424	JGI47424	TRIRE0064543	JGI64543
TRIRE0044960	JGI44960	TRIRE0120053	JGI120053
TRIRE0055183	JGI55183	TRIRE0120053	JGI120053
TRIRE0120000	JGI120000	TRIRE0120053	JGI120053
TRIRE0021668	JGI21668	TRIRE0066888	JGI66888
TRIRE0035465	JGI35465	TRIRE0122415	JGI122415
TRIRE0055570	JGI55570	TRIRE0069224	JGI69224
TRIRE0022994	JGI22994	TRIRE0062041	-
TRIRE0022072	JGI22072	TRIRE0044725	JGI44725
TRIRE0122415	JGI122415	TRIRE0124016	JGI124016
TRIRE0035465	JGI35465	TRIRE0121351	JGI121351
TRIRE0078463	-	TRIRE0112222	-
TRIRE0069211	JGI69211	TRIRE0080340	JGI80340
TRIRE0027219	-	TRIRE0121351	JGI121351
TRIRE0062040	JGI62040	TRIRE0120053	JGI120053
TRIRE0079485	JGI79485	TRIRE0122572	JGI122572
TRIRE0075655	JGI75655	TRIRE0082476	JGI82476
TRIRE0060626	JGI60626	TRIRE0104336	-
TRIRE0004561	JGI4561	TRIRE0046443	JGI46443
TRIRE0066814	JGI66814	TRIRE0068204	JGI68204
TRIRE0077979	JGI77979	TRIRE0123163	JGI123163
TRIRE0023001	JGI23001	TRIRE0122410	JGI122410
TRIRE0058990	JGI58990	TRIRE0121292	JGI121292
TRIRE0022064	JGI22064	TRIRE0050786	JGI50786
TRIRE0045191	JGI45191	TRIRE0074947	JGI74947
TRIRE0121351	JGI121351	TRIRE0124016	JGI124016
TRIRE0106595	JGI106595	TRIRE0120235	JGI120235
TRIRE0102581	JGI102581	TRIRE0110586	JGI110586
TRIRE0055534	JGI55534	TRIRE0074505	JGI74505
TRIRE0061948	JGI61948	TRIRE0072632	JGI72632
TRIRE0004947	JGI4947	TRIRE0053046	JGI53046
TRIRE0021246	JGI21246	TRIRE0061584	JGI61584
TRIRE0003525	JGI3525	TRIRE0050335	JGI50335
TRIRE0056812	JGI56812	TRIRE0063828	JGI63828

## Sheet: SecretionAnnotations
Model Gene	Betweenness	Degree	Common Name	JGI Annotation	Two Way Uniprot Blast Hit	Sgd Best Hit Systematic	Sgd Best Hit Common	Sgd Best Hit Description	TargetP Location	TargetP Class	TargetP Signal Sequence Length	Tribe Family Taxon Specificity	Pannzer Description	GO Acession	GO Name	GO Ontology	Interpro IDs	Interpro Definition	Interpro Method	Interpro Model Finding Hits
TRIRE0002451	0	1		Diego A. Martinez:Ras-like GTP-binding protein;Mick Ward:Candidate Ras-like GTP binding protein, ypt6/rab6, involved in the secretory pathway;	G0RAA3	YLR262C	YPT6	"GTPase, Ras-like GTP binding protein involved in the secretory pathway, required for fusion of endosome-derived vesicles with the late Golgi, maturation of the vacuolar carboxypeptidase Y. has similarity to the human GTPase, Rab6"	Undefined	4	0	Fungi	RAB6 protein, putative	GO:0048869; GO:0045467; GO:0055044; GO:0005773; GO:0000301; GO:0040011; GO:0008104; GO:0032940; GO:0046039; GO:0019001; GO:0032259; GO:0007409; GO:0009117; GO:0050877; GO:0046530; GO:0006935; GO:0006163; GO:0032555; GO:0009987; GO:0009199; GO:0072523; GO:0032989; GO:0032553; GO:0048731; GO:0008595; GO:0048812; GO:0048609; GO:0007275; GO:0045451; GO:0007276; GO:0007163; GO:0042330; GO:0007165; GO:…	cellular developmental process; R7 cell development; symplast; vacuole; retrograde transport, vesicle recycling within Golgi; locomotion; protein localization; secretion by cell; GTP metabolic process; guanyl nucleotide binding; methylation; axonogenesis; nucleotide metabolic process; neurological system process; photoreceptor cell differentiation; chemotaxis; purine nucleotide metabolic process;…	biological_process; biological_process; cellular_component; cellular_component; biological_process; biological_process; biological_process; biological_process; biological_process; molecular_function; biological_process; biological_process; biological_process; biological_process; biological_process; biological_process; biological_process; molecular_function; biological_process; biological_process;…	IPR005225; IPR003577; IPR003579; IPR003578; IPR002041; IPR013753;	Small GTP-binding protein; Ras small GTPase, Ras type; Ras small GTPase, Rab type; Small GTPase, Rho type; Ran GTPase; Ras;	HMMTigr; HMMSmart; HMMSmart; HMMSmart; HMMSmart; HMMPfam;	TIGR00231; SM00173; SM00175; SM00174; SM00176; PF00071;
TRIRE0002561	0	4	sec1	Diego A. Martinez:syntaxin binding protein 1, sec1 family secretory protein;Mick Ward:sec1;Sec1 protein involved in docking and fusion of exocytic vesicles through binding to assembled SNARE complexes at the membrane;	G0RBP9	YDR164C	SEC1	Sm-like protein involved in docking and fusion of exocytic vesicles through binding to assembled SNARE complexes at the membrane. localization to sites of secretion (bud neck and bud tip) is dependent on SNARE function	_	1	0	Fungi	Syntaxin-binding protein 2	GO:0045177; GO:0001906; GO:0031645; GO:0031644; GO:0031647; GO:0000149; GO:0002682; GO:0045955; GO:0008104; GO:0002444; GO:0030073; GO:0023061; GO:0002283; GO:0010941; GO:0030348; GO:0033036; GO:0016337; GO:0032868; GO:0030182; GO:0061024; GO:0061025; GO:0009987; GO:0015833; GO:0044459; GO:0032989; GO:0005515; GO:0048731; GO:0045956; GO:0048812; GO:0002275; GO:0007275; GO:0007274; GO:0022406; GO:…	apical part of cell; cell killing; negative regulation of neurological system process; regulation of neurological system process; regulation of protein stability; SNARE binding; regulation of immune system process; negative regulation of calcium ion-dependent exocytosis; protein localization; myeloid leukocyte mediated immunity; insulin secretion; signal release; neutrophil activation involved in…	cellular_component; biological_process; biological_process; biological_process; biological_process; molecular_function; biological_process; biological_process; biological_process; biological_process; biological_process; biological_process; biological_process; biological_process; molecular_function; biological_process; biological_process; biological_process; biological_process; biological_process;…	IPR001619; IPR001619; IPR001619;	Sec1-like protein; Sec1-like protein; Sec1-like protein;	superfamily; HMMPanther; HMMPfam;	SSF56815; PTHR11679; PF00995;
TRIRE0002662	25.4545	16		Bernard Henrissat:candidate a-mannosidase;Glycoside Hydrolase Family 47;	G0RCD4	YJR131W	MNS1	"Alpha-1,2-mannosidase involved in ER quality control. catalyzes the removal of one mannose residue from Man9GlcNAc to produce a single isomer of Man8GlcNAc in N-linked oligosaccharide biosynthesis. integral to ER membrane"	Undefined	5	0	Fungi	Putative mannosyl-oligosaccharide 1,2-alpha-mannosidase	GO:0006486; GO:0006491; GO:0010498; GO:0051603; GO:0009987; GO:0070085; GO:0048731; GO:0010259; GO:0007275; GO:0007568; GO:0043687; GO:0005975; GO:0043632; GO:0044237; GO:0044238; GO:0016020; GO:0016021; GO:0000139; GO:0006457; GO:0004571; GO:0044464; GO:0048286; GO:0006511; GO:0005783; GO:0005789; GO:0031974; GO:0042221; GO:0044425; GO:0022622; GO:0050896; GO:0031300; GO:0031301; GO:0031981; GO:…	protein glycosylation; N-glycan processing; proteasomal protein catabolic process; proteolysis involved in cellular protein catabolic process; cellular process; glycosylation; system development; multicellular organismal aging; multicellular organismal development; aging; post-translational protein modification; carbohydrate metabolic process; modification-dependent macromolecule catabolic proces…	biological_process; biological_process; biological_process; biological_process; biological_process; biological_process; biological_process; biological_process; biological_process; biological_process; biological_process; biological_process; biological_process; biological_process; biological_process; cellular_component; cellular_component; cellular_component; biological_process; molecular_function;…	IPR001382; IPR001382; IPR001382; IPR001382; IPR001382; IPR001382;	Glycoside hydrolase, family 47; Glycoside hydrolase, family 47; Glycoside hydrolase, family 47; Glycoside hydrolase, family 47; Glycoside hydrolase, family 47; Glycoside hydrolase, family 47;	BlastProDom; superfamily; HMMPanther; HMMPanther; HMMPanther; HMMPfam;	PD003239; SSF48225; PTHR11742; PTHR11742; PTHR11742; PF01532;
TRIRE0003340	0	1		Diego A. Martinez:t-SNARE syntaxin;Mick Ward:Hypothetical cis-Golgi t-SNARE syntaxin, sed5, involved in vesicular transport between the ER and the Golgi;	G0RFY2	YLR026C	SED5	"cis-Golgi t-SNARE syntaxin required for vesicular transport between the ER and the Golgi complex, binds at least 9 SNARE proteins"	_	4	0	Fungi	Integral membrane protein sed5	GO:0031224; GO:0008104; GO:0023061; GO:0016050; GO:0033036; GO:0061024; GO:0061025; GO:0009987; GO:0032989; GO:0005515; GO:0006891; GO:0043234; GO:0016020; GO:0016021; GO:0000139; GO:0032991; GO:0009653; GO:0007346; GO:0044464; GO:0043231; GO:0048280; GO:0048284; GO:0007268; GO:0007269; GO:0007267; GO:0048523; GO:0005783; GO:0045930; GO:0046983; GO:0048193; GO:0060305; GO:0034613; GO:0051726; GO:…	intrinsic to membrane; protein localization; signal release; vesicle organization; macromolecule localization; membrane organization; membrane fusion; cellular process; cellular component morphogenesis; protein binding; intra-Golgi vesicle-mediated transport; protein complex; membrane; integral to membrane; Golgi membrane; macromolecular complex; anatomical structure morphogenesis; regulation of …	cellular_component; biological_process; biological_process; biological_process; biological_process; biological_process; biological_process; biological_process; biological_process; molecular_function; biological_process; cellular_component; cellular_component; cellular_component; cellular_component; cellular_component; biological_process; biological_process; cellular_component; cellular_component;…	IPR010989; IPR000727; IPR000727; IPR006011; IPR000727;	t-SNARE; Target SNARE coiled-coil domain; Target SNARE coiled-coil domain; Syntaxin, N-terminal; Target SNARE coiled-coil domain;	superfamily; ProfileScan; HMMSmart; HMMPfam; HMMPfam;	SSF47661; PS50192; SM00397; PF00804; PF05739;
TRIRE0003525	49.9089	33		Diego A. Martinez:cis-Golgi transport protein particle complex subunit;Mick Ward:Hypothetical subunit, trs31, of the transport protein particle (TRAPP) complex of the cis-Golgi, which mediates vesicle docking and fusion; involved in endoplasmic reticulum (ER) to Golgi membrane traffic;	G0RH42	YDR472W	TRS31	One of 10 subunits of the transport protein particle (TRAPP) complex of the cis-Golgi which mediates vesicle docking and fusion. involved in endoplasmic reticulum (ER) to Golgi membrane traffic	_	4	0	Fungi	Similar to trafficking protein particle complex subunit 5	GO:0051234; GO:0005783; GO:0044279; GO:0005801; GO:0033644; GO:0043245; GO:0031975; GO:0008104; GO:0044431; GO:0051641; GO:0033036; GO:0051649; GO:0005737; GO:0006886; GO:0005488; GO:0044428; GO:0043657; GO:0009987; GO:0006888; GO:0044215; GO:0005515; GO:0034613; GO:0048193; GO:0015031; GO:0043234; GO:0005635; GO:0005634; GO:0016192; GO:0046907; GO:0005794; GO:0012505; GO:0045184; GO:0020002; GO:…	establishment of localization; endoplasmic reticulum; other organism membrane; cis-Golgi network; host cell membrane; extraorganismal space; envelope; protein localization; Golgi apparatus part; cellular localization; macromolecule localization; establishment of localization in cell; cytoplasm; intracellular protein transport; binding; nuclear part; host cell; cellular process; ER to Golgi vesicl…	biological_process; cellular_component; cellular_component; cellular_component; cellular_component; cellular_component; cellular_component; biological_process; cellular_component; biological_process; biological_process; biological_process; cellular_component; biological_process; molecular_function; cellular_component; cellular_component; biological_process; biological_process; cellular_component;…	IPR007194;	Transport protein particle (TRAPP) component;	HMMPfam;	PF04051;
TRIRE0004561	26.9128	16		Bernard Henrissat:candidate a-glycosyltransferase;Glycosyltransferase Family 32;	G0RMY4	YJR075W	HOC1	"Alpha-1,6-mannosyltransferase involved in cell wall mannan biosynthesis. subunit of a Golgi-localized complex that also contains Anp1p, Mnn9p, Mnn11p, and Mnn10p. identified as a suppressor of a cell lysis sensitive pkc1-371 allele"	Undefined	3	0	Pezizomycotina	Putative Initiation-specific alpha-1,6-mannosyltransferase	GO:0006486; GO:0006491; GO:0010410; GO:0010412; GO:0009987; GO:0070085; GO:0004376; GO:0000030; GO:0010383; GO:0010382; GO:0006056; GO:0006057; GO:0005975; GO:0005976; GO:0044036; GO:0000136; GO:0005575; GO:0044238; GO:0071554; GO:0016020; GO:0016021; GO:0000032; GO:0000139; GO:0032991; GO:0044464; GO:0033164; GO:0005783; GO:0005789; GO:0005515; GO:0044237; GO:0044425; GO:0031984; GO:0016740; GO:…	protein glycosylation; N-glycan processing; hemicellulose metabolic process; mannan metabolic process; cellular process; glycosylation; glycolipid mannosyltransferase activity; mannosyltransferase activity; cell wall polysaccharide metabolic process; cellular cell wall macromolecule metabolic process; mannoprotein metabolic process; mannoprotein biosynthetic process; carbohydrate metabolic proces…	biological_process; biological_process; biological_process; biological_process; biological_process; biological_process; molecular_function; molecular_function; biological_process; biological_process; biological_process; biological_process; biological_process; biological_process; biological_process; cellular_component; cellular_component; biological_process; biological_process; cellular_component;…	IPR007577;	Glycosyltransferase, DXD sugar-binding region;	HMMPfam;	PF04488;
TRIRE0004947	26.4589	29		Diego A. Martinez:cis-Golgi transport protein particle complex, 20 kDa subunit;Mick Ward:Hypothetical 20 kDa subunit, trs20, of the transport protein particle (TRAPP) complex of the cis-Golgi which mediates vesicle docking and fusion;	G0RQF8	YBR254C	TRS20	One of 10 subunits of the transport protein particle (TRAPP) complex of the cis-Golgi which mediates vesicle docking and fusion. mutations in the human homolog cause the spondyloepiphyseal dysplasia tarda (SEDL) disorder	_	1	0	Fungi	Trafficking protein particle complex subunit 2, putative	GO:0043234; GO:0090304; GO:0008150; GO:0006810; GO:0044351; GO:0005515; GO:0048731; GO:0010556; GO:0007275; GO:0007165; GO:0007166; GO:0044237; GO:0044238; GO:0032991; GO:0044464; GO:0043231; GO:0060255; GO:0001501; GO:0048471; GO:0005783; GO:0009056; GO:0048193; GO:0050896; GO:0080090; GO:2001141; GO:0006355; GO:0006351; GO:0005575; GO:0016192; GO:0046907; GO:0005794; GO:0048856; GO:0032502; GO:…	protein complex; nucleic acid metabolic process; biological_process; transport; macropinocytosis; protein binding; system development; regulation of macromolecule biosynthetic process; multicellular organismal development; signal transduction; cell surface receptor signaling pathway; cellular metabolic process; primary metabolic process; macromolecular complex; cell part; intracellular membrane-b…	cellular_component; biological_process; biological_process; biological_process; biological_process; molecular_function; biological_process; biological_process; biological_process; biological_process; biological_process; biological_process; biological_process; cellular_component; cellular_component; cellular_component; biological_process; biological_process; cellular_component; cellular_component;…	IPR006722;	Sedlin;	HMMPfam;	PF04628;
TRIRE0021246	33.7825	25		Markku Saloheimo:Distantly related to S. cerevisiae UFD1, ubiquitin fusion degradation protein involved in ER-associated protein degradation;	G0R892	YGR048W	UFD1	"Protein that interacts with Cdc48p and Npl4p, involved in recognition of polyubiquitinated proteins and their presentation to the 26S proteasome for degradation. involved in transporting proteins from the ER to the cytosol"	_	3	0	Fungi	Ubiquitin fusion degradation protein	GO:0002119; GO:0044237; GO:0040010; GO:0040011; GO:0035966; GO:0035967; GO:0010498; GO:0042221; GO:0009987; GO:0005515; GO:0048731; GO:0010259; GO:0007275; GO:0007568; GO:0009790; GO:0009791; GO:0009792; GO:0045927; GO:0043632; GO:0005575; GO:0044238; GO:0016020; GO:0044464; GO:0065007; GO:0032991; GO:0006511; GO:0006515; GO:0001501; GO:0005783; GO:0005789; GO:0051603; GO:0071629; GO:0050896; GO:…	nematode larval development; cellular metabolic process; positive regulation of growth rate; locomotion; response to topologically incorrect protein; cellular response to topologically incorrect protein; proteasomal protein catabolic process; response to chemical stimulus; cellular process; protein binding; system development; multicellular organismal aging; multicellular organismal development; …	biological_process; biological_process; biological_process; biological_process; biological_process; biological_process; biological_process; biological_process; biological_process; molecular_function; biological_process; biological_process; biological_process; biological_process; biological_process; biological_process; biological_process; biological_process; biological_process; cellular_component;…	IPR004854; IPR004854;	Ubiquitin fusion degradation protein UFD1; Ubiquitin fusion degradation protein UFD1;	HMMPanther; HMMPfam;	PTHR12555; PF03152;
TRIRE0021294	0	9		Diego A. Martinez:candidate Ras-like GTPase, Rho2 subfamily putatively involved in cell morphogenesis and control of cell wall intetrity, related to Paracoccidioides brasiliensis Rho2;RAS-like GTPase, Rho2 subfamily;	G0R8P2	YNL090W	RHO2	"Non-essential small GTPase of the Rho/Rac subfamily of Ras-like proteins, involved in the establishment of cell polarity and in microtubule assembly"	Undefined	3	0	Fungi	Rho2 GTPase	GO:0071555; GO:0046039; GO:0019001; GO:0009117; GO:0032555; GO:0009987; GO:0009199; GO:0005515; GO:0010556; GO:0007163; GO:0032153; GO:0007165; GO:0006195; GO:0009207; GO:0009205; GO:0009203; GO:0044237; GO:0044238; GO:0071554; GO:0016020; GO:0051286; GO:0017111; GO:0044464; GO:0032561; GO:0006163; GO:0009166; GO:0060255; GO:0007264; GO:0006184; GO:0010962; GO:0009056; GO:0050896; GO:0044281; GO:…	cell wall organization; GTP metabolic process; guanyl nucleotide binding; nucleotide metabolic process; purine ribonucleotide binding; cellular process; ribonucleoside triphosphate metabolic process; protein binding; regulation of macromolecule biosynthetic process; establishment or maintenance of cell polarity; cell division site; signal transduction; purine nucleotide catabolic process; purine …	biological_process; biological_process; molecular_function; biological_process; molecular_function; biological_process; biological_process; molecular_function; biological_process; biological_process; cellular_component; biological_process; biological_process; biological_process; biological_process; biological_process; biological_process; biological_process; biological_process; cellular_component;…	IPR005225; IPR003577; IPR003579; IPR003578; IPR013753;	Small GTP-binding protein; Ras small GTPase, Ras type; Ras small GTPase, Rab type; Small GTPase, Rho type; Ras;	HMMTigr; HMMSmart; HMMSmart; HMMSmart; HMMPfam;	TIGR00231; SM00173; SM00175; SM00174; PF00071;
TRIRE0021576	6.4593	22		Bernard Henrissat:candidate GDP-mannose a-mannosyltransferase;Glycosyltransferase Family 15;	G0RBI7	YOR099W	KTR1	"Alpha-1,2-mannosyltransferase involved in O- and N-linked protein glycosylation. member of the KRE2/MNT1 mannosyltransferase family"	Secreted	2	28	Fungi	Glycolipid 2-alpha-mannosyltransferase	GO:0006486; GO:0031224; GO:0044238; GO:0000026; GO:0016337; GO:0009987; GO:0070085; GO:0004377; GO:0004376; GO:0000030; GO:0010382; GO:0007160; GO:0006056; GO:0006057; GO:0005975; GO:0044036; GO:0044237; GO:0071555; GO:0071554; GO:0016020; GO:0016021; GO:0000032; GO:0000139; GO:0044464; GO:0009405; GO:0044425; GO:0016740; GO:0005575; GO:0005576; GO:0043231; GO:0005794; GO:0006491; GO:0007047; GO:…	protein glycosylation; intrinsic to membrane; primary metabolic process; alpha-1,2-mannosyltransferase activity; cell-cell adhesion; cellular process; glycosylation; GDP-Man:Man3GlcNAc2-PP-Dol alpha-1,2-mannosyltransferase activity; glycolipid mannosyltransferase activity; mannosyltransferase activity; cellular cell wall macromolecule metabolic process; cell-matrix adhesion; mannoprotein metaboli…	biological_process; cellular_component; biological_process; molecular_function; biological_process; biological_process; biological_process; molecular_function; molecular_function; molecular_function; biological_process; biological_process; biological_process; biological_process; biological_process; biological_process; biological_process; biological_process; biological_process; cellular_component;…	IPR002685;	Glycosyl transferase, family 15;	HMMPfam;	PF01793;
TRIRE0021668	0	17			G0RCP2				Undefined	4	0	Fungi	Probable dipeptidyl-peptidase 5	GO:0009405; GO:0051704; GO:0044238; GO:0004177; GO:0050896; GO:0009987; GO:0006950; GO:0006508; GO:0005575; GO:0005576; GO:0005634; GO:0043231; GO:0016787; GO:0070011; GO:0051716; GO:0005737; GO:0003824; GO:0044424; GO:0008233; GO:0008236; GO:0008238; GO:0008150; GO:0043170; GO:0008152; GO:0044444; GO:0044464; GO:0019538; GO:0003674; GO:0033554; GO:0043229; GO:0017171; GO:0005829; GO:0043226; GO:…	pathogenesis; multi-organism process; primary metabolic process; aminopeptidase activity; response to stimulus; cellular process; response to stress; proteolysis; cellular_component; extracellular region; nucleus; intracellular membrane-bounded organelle; hydrolase activity; peptidase activity, acting on L-amino acid peptides; cellular response to stimulus; cytoplasm; catalytic activity; intracel…	biological_process; biological_process; biological_process; molecular_function; biological_process; biological_process; biological_process; biological_process; cellular_component; cellular_component; cellular_component; cellular_component; molecular_function; molecular_function; biological_process; cellular_component; molecular_function; cellular_component; molecular_function; molecular_function;…	IPR011042; IPR001375;	Six-bladed beta-propeller, TolB-like; Peptidase S9, prolyl oligopeptidase, catalytic domain;	superfamily; HMMPfam;	SSF50960; PF00326;
TRIRE0021775	0	1			G0RCX2	YGR270W	YTA7	"Protein of unknown function, member of CDC48/PAS1/SEC18 family of ATPases, potentially phosphorylated by Cdc28p"	_	2	0	Fungi	YTA7 protein	GO:0016462; GO:0016787; GO:0016818; GO:0005488; GO:0032559; GO:0005524; GO:0032555; GO:0016817; GO:0003674; GO:0030554; GO:0032553; GO:0003824; GO:0035639; GO:0036094; GO:0017076; GO:0017111; GO:0008150; GO:0000166; GO:0008152;	pyrophosphatase activity; hydrolase activity; hydrolase activity, acting on acid anhydrides, in phosphorus-containing anhydrides; binding; adenyl ribonucleotide binding; ATP binding; purine ribonucleotide binding; hydrolase activity, acting on acid anhydrides; molecular_function; adenyl nucleotide binding; ribonucleotide binding; catalytic activity; purine ribonucleoside triphosphate binding; sma…	molecular_function; molecular_function; molecular_function; molecular_function; molecular_function; molecular_function; molecular_function; molecular_function; molecular_function; molecular_function; molecular_function; molecular_function; molecular_function; molecular_function; molecular_function; molecular_function; biological_process; molecular_function; biological_process;	IPR003960; IPR003593; IPR003959;	ATPase, AAA-type, conserved site; ATPase, AAA+ type, core; ATPase, AAA-type, core;	ScanRegExp; HMMSmart; HMMPfam;	PS00674; SM00382; PF00004;
TRIRE0021937	8.48099	28			G0RFF9	YNL064C	YDJ1	Protein chaperone involved in regulation of the HSP90 and HSP70 functions. involved in protein translocation across membranes. member of the DnaJ family	_	1	0	Fungi	Mitochondrial import protein MAS5	GO:0017038; GO:0042026; GO:0043234; GO:0008104; GO:0010498; GO:0051603; GO:0000226; GO:0006457; GO:0032559; GO:0032555; GO:0009987; GO:0008150; GO:0032553; GO:0070972; GO:0043632; GO:0044237; GO:0044238; GO:0072380; GO:0044464; GO:0032991; GO:0006605; GO:0072594; GO:0007005; GO:0006458; GO:0036094; GO:0006511; GO:0051641; GO:0009408; GO:0030554; GO:0032781; GO:0031072; GO:0033365; GO:0050896; GO:…	protein import; protein refolding; protein complex; protein localization; proteasomal protein catabolic process; proteolysis involved in cellular protein catabolic process; microtubule cytoskeleton organization; protein folding; adenyl ribonucleotide binding; purine ribonucleotide binding; cellular process; biological_process; ribonucleotide binding; protein localization to endoplasmic reticulum;…	biological_process; biological_process; cellular_component; biological_process; biological_process; biological_process; biological_process; biological_process; molecular_function; molecular_function; biological_process; biological_process; molecular_function; biological_process; biological_process; biological_process; biological_process; cellular_component; cellular_component; cellular_component;…	IPR001623; IPR008971; IPR008971; IPR001623; IPR001623; IPR001623; IPR001623; IPR001305; IPR002939;	Heat shock protein DnaJ, N-terminal; HSP40/DnaJ peptide-binding; HSP40/DnaJ peptide-binding; Heat shock protein DnaJ, N-terminal; Heat shock protein DnaJ, N-terminal; Heat shock protein DnaJ, N-terminal; Heat shock protein DnaJ, N-terminal; Heat shock protein DnaJ, cysteine-rich domain; Chaperone DnaJ, C-terminal;	superfamily; superfamily; superfamily; ProfileScan; ScanRegExp; HMMSmart; HMMPfam; HMMPfam; HMMPfam;	SSF46565; SSF49493; SSF49493; PS50076; PS00636; SM00271; PF00226; PF00684; PF01556;
TRIRE0022005	0	3		Bernard Henrissat:candidate dolichyl-phosphate-mannose:protein a-mannosyltransferase;Glycosyltransferase Family 39;	G0RFY7	YDL095W	PMT1	"Protein O-mannosyltransferase, transfers mannose residues from dolichyl phosphate-D-mannose to protein serine/threonine residues. acts in a complex with Pmt2p, can instead interact with Pmt3p in some conditions. target for new antifungals"	Undefined	4	0	Fungi	Glycosyltransferase family 39	GO:0044262; GO:0043412; GO:0043413; GO:0044260; GO:0044249; GO:0016740; GO:0044267; GO:0009987; GO:0070085; GO:0006486; GO:0043170; GO:0005575; GO:0006464; GO:0005975; GO:0003824; GO:0006493; GO:0044237; GO:0044238; GO:0016020; GO:0009101; GO:0008150; GO:0000030; GO:0008152; GO:0009059; GO:0009058; GO:0016757; GO:0016758; GO:0019538; GO:0009100; GO:0034645; GO:0003674;	cellular carbohydrate metabolic process; macromolecule modification; macromolecule glycosylation; cellular macromolecule metabolic process; cellular biosynthetic process; transferase activity; cellular protein metabolic process; cellular process; glycosylation; protein glycosylation; macromolecule metabolic process; cellular_component; cellular protein modification process; carbohydrate metabolic…	biological_process; biological_process; biological_process; biological_process; biological_process; molecular_function; biological_process; biological_process; biological_process; biological_process; biological_process; cellular_component; biological_process; biological_process; molecular_function; biological_process; biological_process; biological_process; cellular_component; biological_process;…	IPR003608; IPR003608; IPR003608; IPR003608; IPR003608; IPR003608; IPR003342; IPR003608;	MIR; MIR; MIR; MIR; MIR; MIR; Glycosyl transferase, family 39; MIR;	ProfileScan; ProfileScan; ProfileScan; HMMSmart; HMMSmart; HMMSmart; HMMPfam; HMMPfam;	PS50919; PS50919; PS50919; SM00472; SM00472; SM00472; PF02366; PF02815;
TRIRE0022013	0	1			G0RG71	YHR064C	SSZ1	Hsp70 protein that interacts with Zuo1p (a DnaJ homolog) to form a ribosome-associated complex that binds the ribosome via the Zuo1p subunit. also involved in pleiotropic drug resistance via sequential activation of PDR1 and PDR5. binds ATP	_	1	0	Fungi	Hsp70 chaperone (BiP), putative	GO:0050896; GO:0005488; GO:0032559; GO:0005524; GO:0032555; GO:0006950; GO:0008150; GO:0003674; GO:0030554; GO:0032553; GO:0035639; GO:0035966; GO:0042221; GO:0036094; GO:0006986; GO:0010033; GO:0017076; GO:0000166;	response to stimulus; binding; adenyl ribonucleotide binding; ATP binding; purine ribonucleotide binding; response to stress; biological_process; molecular_function; adenyl nucleotide binding; ribonucleotide binding; purine ribonucleoside triphosphate binding; response to topologically incorrect protein; response to chemical stimulus; small molecule binding; response to unfolded protein; response…	biological_process; molecular_function; molecular_function; molecular_function; molecular_function; biological_process; biological_process; molecular_function; molecular_function; molecular_function; molecular_function; biological_process; biological_process; molecular_function; biological_process; biological_process; molecular_function; molecular_function;	IPR013126; IPR001023; IPR013126;	Heat shock protein 70; Heat shock protein Hsp70; Heat shock protein 70;	BlastProDom; HMMPanther; HMMPfam;	PD000089; PTHR19375; PF00012;
TRIRE0022064	0	11			G0RHH9	YNL007C	SIS1	Type II HSP40 co-chaperone that interacts with the HSP70 protein Ssa1p. not functionally redundant with Ydj1p due to due to substrate specificity. shares similarity with bacterial DnaJ proteins	_	1	0	Fungi	DnaJ (Hsp40) homolog, subfamily B, member 5	GO:0044428; GO:0042026; GO:0009408; GO:0070389; GO:0051082; GO:0031974; GO:0031072; GO:0035966; GO:0042221; GO:0005515; GO:0016020; GO:0009628; GO:0005737; GO:0050896; GO:0005488; GO:0005730; GO:0031981; GO:0044267; GO:0009987; GO:0006950; GO:0043228; GO:0044260; GO:0005575; GO:0005634; GO:0043231; GO:0043233; GO:0043232; GO:0070013; GO:0044464; GO:0051085; GO:0044424; GO:0061077; GO:0009266; GO:…	nuclear part; protein refolding; response to heat; chaperone cofactor-dependent protein refolding; unfolded protein binding; membrane-enclosed lumen; heat shock protein binding; response to topologically incorrect protein; response to chemical stimulus; protein binding; membrane; response to abiotic stimulus; cytoplasm; response to stimulus; binding; nucleolus; nuclear lumen; cellular protein met…	cellular_component; biological_process; biological_process; biological_process; molecular_function; cellular_component; molecular_function; biological_process; biological_process; molecular_function; cellular_component; biological_process; cellular_component; biological_process; molecular_function; cellular_component; cellular_component; biological_process; biological_process; biological_process;…	IPR001623; IPR008971; IPR008971; IPR001623; IPR001623; IPR001623; IPR002939;	Heat shock protein DnaJ, N-terminal; HSP40/DnaJ peptide-binding; HSP40/DnaJ peptide-binding; Heat shock protein DnaJ, N-terminal; Heat shock protein DnaJ, N-terminal; Heat shock protein DnaJ, N-terminal; Chaperone DnaJ, C-terminal;	superfamily; superfamily; superfamily; ProfileScan; HMMSmart; HMMPfam; HMMPfam;	SSF46565; SSF49493; SSF49493; PS50076; SM00271; PF00226; PF01556;
TRIRE0022072	0.297436	16		Bernard Henrissat:candidate processing a-glucosidase;Glycoside Hydrolase Family 63;	G0RHR0	YGL027C	CWH41	"Processing alpha glucosidase I, ER type II integral membrane N-glycoprotein involved in assembly of cell wall beta 1,6 glucan and asparagine-linked protein glycosylation. also involved in ER protein quality control and sensing of ER stress"	Secreted	1	20	Fungi	Mannosyl-oligosaccharide glucosidase, putative	GO:0042175; GO:0005783; GO:0018196; GO:0031224; GO:0016798; GO:0005789; GO:0070085; GO:0044432; GO:0009272; GO:0018279; GO:0040010; GO:0043413; GO:0043412; GO:0050789; GO:0005622; GO:0006457; GO:0044249; GO:0005737; GO:0040008; GO:0044260; GO:0048518; GO:0015926; GO:0009987; GO:0040011; GO:0009311; GO:0006487; GO:0006486; GO:0044085; GO:0031090; GO:0005575; GO:0043231; GO:0071852; GO:0006464; GO:…	nuclear outer membrane-endoplasmic reticulum membrane network; endoplasmic reticulum; peptidyl-asparagine modification; intrinsic to membrane; hydrolase activity, acting on glycosyl bonds; endoplasmic reticulum membrane; glycosylation; endoplasmic reticulum part; fungal-type cell wall biogenesis; protein N-linked glycosylation via asparagine; positive regulation of growth rate; macromolecule glyc…	cellular_component; cellular_component; biological_process; cellular_component; molecular_function; cellular_component; biological_process; cellular_component; biological_process; biological_process; biological_process; biological_process; biological_process; biological_process; cellular_component; biological_process; biological_process; cellular_component; biological_process; biological_process;…	IPR008928; IPR004888;	Six-hairpin glycosidase-like; Glycoside hydrolase, family 63;	superfamily; HMMPfam;	SSF48208; PF03200;
TRIRE0022154	0	1			G0RIS6	YER047C	SAP1	"Putative ATPase of the AAA family, interacts with the Sin1p transcriptional repressor in the two-hybrid system"	_	1	0	Fungi	NECHADRAFT_67958	GO:0016462; GO:0016787; GO:0016818; GO:0005488; GO:0032559; GO:0005524; GO:0032555; GO:0016817; GO:0003674; GO:0030554; GO:0032553; GO:0003824; GO:0035639; GO:0036094; GO:0017076; GO:0017111; GO:0008150; GO:0000166; GO:0008152;	pyrophosphatase activity; hydrolase activity; hydrolase activity, acting on acid anhydrides, in phosphorus-containing anhydrides; binding; adenyl ribonucleotide binding; ATP binding; purine ribonucleotide binding; hydrolase activity, acting on acid anhydrides; molecular_function; adenyl nucleotide binding; ribonucleotide binding; catalytic activity; purine ribonucleoside triphosphate binding; sma…	molecular_function; molecular_function; molecular_function; molecular_function; molecular_function; molecular_function; molecular_function; molecular_function; molecular_function; molecular_function; molecular_function; molecular_function; molecular_function; molecular_function; molecular_function; molecular_function; biological_process; molecular_function; biological_process;	IPR003593; IPR003959;	ATPase, AAA+ type, core; ATPase, AAA-type, core;	HMMSmart; HMMPfam;	SM00382; PF00004;
TRIRE0022252	1861.87	12		Bernard Henrissat:related to b-glycosidases;Glycoside Hydrolase Family 79;	G0RID6	YLR057W					0	Fungi	Class I alpha-mannosidase 1A	GO:0016787; GO:0004571; GO:0005509; GO:0015924; GO:0016798; GO:0015923; GO:0004553; GO:0003674; GO:0003824; GO:0008150; GO:0043167; GO:0005488; GO:0043169; GO:0005575; GO:0016020; GO:0046872; GO:0008152;	hydrolase activity; mannosyl-oligosaccharide 1,2-alpha-mannosidase activity; calcium ion binding; mannosyl-oligosaccharide mannosidase activity; hydrolase activity, acting on glycosyl bonds; mannosidase activity; hydrolase activity, hydrolyzing O-glycosyl compounds; molecular_function; catalytic activity; biological_process; ion binding; binding; cation binding; cellular_component; membrane; meta…	molecular_function; molecular_function; molecular_function; molecular_function; molecular_function; molecular_function; molecular_function; molecular_function; molecular_function; biological_process; molecular_function; molecular_function; molecular_function; cellular_component; cellular_component; molecular_function; biological_process;	IPR001382; IPR001382; IPR001382; IPR001382; IPR001382; IPR001382;	Glycoside hydrolase, family 47; Glycoside hydrolase, family 47; Glycoside hydrolase, family 47; Glycoside hydrolase, family 47; Glycoside hydrolase, family 47; Glycoside hydrolase, family 47;	BlastProDom; superfamily; HMMPanther; HMMPanther; HMMPanther; HMMPfam;	PD003239; SSF48225; PTHR11742; PTHR11742; PTHR11742; PF01532;
TRIRE0022994	16.8937	22	cdc48	Markku Saloheimo:Distantly related to S. cerevisiae CDC48 and animal p97, an AAA ATPase involved in ER-associated protein degradation.;	G0RRW2	YDL126C	CDC48	"ATPase in ER, nuclear membrane and cytosol with homology to mammalian p97. in a complex with Npl4p and Ufd1p participates in retrotranslocation of ubiquitinated proteins from the ER into the cytosol for degradation by the proteasome"	_	1	0	Fungi	Cell division cycle protein 48	GO:0048869; GO:0005840; GO:0006200; GO:0055044; GO:0008104; GO:0000228; GO:0010498; GO:0016023; GO:0051603; GO:0030154; GO:0006810; GO:0007010; GO:0044454; GO:0072521; GO:0032559; GO:0044428; GO:0016887; GO:0061024; GO:0032555; GO:0009987; GO:0009199; GO:0072523; GO:0032989; GO:0032553; GO:0005618; GO:0007275; GO:0048610; GO:0007163; GO:0022403; GO:0022402; GO:0009146; GO:0006195; GO:0000279; GO:…	cellular developmental process; ribosome; ATP catabolic process; symplast; protein localization; nuclear chromosome; proteasomal protein catabolic process; cytoplasmic membrane-bounded vesicle; proteolysis involved in cellular protein catabolic process; cell differentiation; transport; cytoskeleton organization; nuclear chromosome part; purine-containing compound metabolic process; adenyl ribonuc…	biological_process; cellular_component; biological_process; cellular_component; biological_process; cellular_component; biological_process; cellular_component; biological_process; biological_process; biological_process; biological_process; cellular_component; biological_process; molecular_function; cellular_component; molecular_function; biological_process; molecular_function; biological_process;…	IPR003960; IPR003960; IPR005938; IPR003593; IPR003593; IPR003338; IPR003959; IPR003959;	ATPase, AAA-type, conserved site; ATPase, AAA-type, conserved site; ATPase, AAA-type, CDC48; ATPase, AAA+ type, core; ATPase, AAA+ type, core; ATPase, AAA-type, VAT, N-terminal; ATPase, AAA-type, core; ATPase, AAA-type, core;	ScanRegExp; ScanRegExp; HMMTigr; HMMSmart; HMMSmart; HMMPfam; HMMPfam; HMMPfam;	PS00674; PS00674; TIGR01243; SM00382; SM00382; PF02359; PF00004; PF00004;
TRIRE0023001	0	3		Diego A. Martinez:oligomeric Golgi complex component;Mick Ward:Hypothetical conserved oligomeric Golgi complex component, cog1;	G0RRY3				_	2	0	Pezizomycotina	Vps51/Vps67
TRIRE0023118	0	2			G0RT96	YBR055C	PRP6	"Splicing factor, component of the U4/U6-U5 snRNP complex"	Undefined	4	0	Fungi	Pre-mRNA-splicing factor prp1, putative	GO:0045292; GO:0044422; GO:0090304; GO:0006807; GO:0030532; GO:0005488; GO:0044428; GO:0016071; GO:0016070; GO:0009987; GO:0044260; GO:0006139; GO:0010467; GO:0000375; GO:0005575; GO:0000377; GO:0005634; GO:0043231; GO:0006397; GO:0006396; GO:0032991; GO:0008152; GO:0044424; GO:0030529; GO:0044237; GO:0044238; GO:0008380; GO:0008150; GO:0043170; GO:0000398; GO:0044446; GO:0034641; GO:0044464; GO:…	nuclear mRNA cis splicing, via spliceosome; organelle part; nucleic acid metabolic process; nitrogen compound metabolic process; small nuclear ribonucleoprotein complex; binding; nuclear part; mRNA metabolic process; RNA metabolic process; cellular process; cellular macromolecule metabolic process; nucleobase-containing compound metabolic process; gene expression; RNA splicing, via transesterific…	biological_process; cellular_component; biological_process; biological_process; cellular_component; molecular_function; cellular_component; biological_process; biological_process; biological_process; biological_process; biological_process; biological_process; biological_process; cellular_component; biological_process; cellular_component; cellular_component; biological_process; biological_process;…	IPR013026; IPR013026; IPR013026; IPR013026; IPR013026; IPR013026; IPR013026; IPR013026; IPR011990; IPR011990; IPR011990; IPR003107; IPR013026; IPR003107; IPR003107; IPR003107; IPR003107; IPR003107; IPR013026; IPR003107; IPR003107; IPR013026; IPR003107; IPR003107; IPR003107; IPR013026; IPR003107; IPR010491; IPR001440; IPR013105;	Tetratricopeptide repeat-containing; Tetratricopeptide repeat-containing; Tetratricopeptide repeat-containing; Tetratricopeptide repeat-containing; Tetratricopeptide repeat-containing; Tetratricopeptide repeat-containing; Tetratricopeptide repeat-containing; Tetratricopeptide repeat-containing; Tetratricopeptide-like helical; Tetratricopeptide-like helical; Tetratricopeptide-like helical; RNA-pro…	ProfileScan; ProfileScan; ProfileScan; ProfileScan; ProfileScan; ProfileScan; ProfileScan; ProfileScan; Gene3D; Gene3D; Gene3D; HMMSmart; HMMSmart; HMMSmart; HMMSmart; HMMSmart; HMMSmart; HMMSmart; HMMSmart; HMMSmart; HMMSmart; HMMSmart; HMMSmart; HMMSmart; HMMSmart; HMMSmart; HMMSmart; HMMPfam; HMMPfam; HMMPfam;	PS50005; PS50005; PS50005; PS50005; PS50005; PS50005; PS50293; PS50293; G3D.1.25.40.10; G3D.1.25.40.10; G3D.1.25.40.10; SM00386; SM00028; SM00386; SM00386; SM00386; SM00386; SM00386; SM00028; SM00386; SM00386; SM00028; SM00386; SM00386; SM00386; SM00028; SM00386; PF06424; PF00515; PF07719;
TRIRE0023206	0	2			G0RU92	YOR117W	RPT5	One of six ATPases of the 19S regulatory particle of the 26S proteasome involved in the degradation of ubiquitinated substrates. recruited to the GAL1-10 promoter region upon induction of transcription	_	1	0	Fungi	Similar to 26S protease regulatory subunit 6A	GO:0045893; GO:0006200; GO:0044237; GO:0071331; GO:0070682; GO:0071333; GO:0045898; GO:0090304; GO:0031397; GO:0010498; GO:0031396; GO:0042221; GO:0009893; GO:0010941; GO:0009117; GO:0016032; GO:0072521; GO:0051439; GO:0032559; GO:0044428; GO:0016887; GO:0030330; GO:0032555; GO:0009987; GO:0009199; GO:0006357; GO:0032553; GO:0004175; GO:0010557; GO:0007275; GO:0031323; GO:0051246; GO:0007165; GO:…	positive regulation of transcription, DNA-dependent; ATP catabolic process; cellular metabolic process; cellular response to hexose stimulus; proteasome regulatory particle assembly; cellular response to glucose stimulus; regulation of RNA polymerase II transcriptional preinitiation complex assembly; nucleic acid metabolic process; negative regulation of protein ubiquitination; proteasomal protei…	biological_process; biological_process; biological_process; biological_process; biological_process; biological_process; biological_process; biological_process; biological_process; biological_process; biological_process; biological_process; biological_process; biological_process; biological_process; biological_process; biological_process; biological_process; molecular_function; cellular_component;…	IPR003960; IPR005937; IPR003593; IPR003959;	ATPase, AAA-type, conserved site; 26S proteasome subunit P45; ATPase, AAA+ type, core; ATPase, AAA-type, core;	ScanRegExp; HMMTigr; HMMSmart; HMMPfam;	PS00674; TIGR01242; SM00382; PF00004;
TRIRE0023263	5	13		Diego A. Martinez:ADP-ribosylation factor;Mick Ward:Candidate ADP-ribosylation factor, arf6; GTPase of the Ras superfamily;	G0RUP3	YOR094W	ARF3	"Glucose-repressible ADP-ribosylation factor, GTPase of the Ras superfamily involved in development of polarity"	Undefined	4	0	Fungi	ADP-ribosylation factor 6, putative	GO:0060187; GO:0002682; GO:0009261; GO:0008104; GO:0046039; GO:0050767; GO:0008064; GO:0009117; GO:0044464; GO:0001889; GO:0009259; GO:0030182; GO:0032555; GO:0009987; GO:0009199; GO:0034613; GO:0032553; GO:0048731; GO:0030838; GO:0007275; GO:0000139; GO:0030833; GO:0030832; GO:0007165; GO:0009966; GO:0006195; GO:0072523; GO:0048639; GO:0045927; GO:0007163; GO:0051049; GO:0009207; GO:0009205; GO:…	cell pole; regulation of immune system process; ribonucleotide catabolic process; protein localization; GTP metabolic process; regulation of neurogenesis; regulation of actin polymerization or depolymerization; nucleotide metabolic process; cell part; liver development; ribonucleotide metabolic process; neuron differentiation; purine ribonucleotide binding; cellular process; ribonucleoside tripho…	cellular_component; biological_process; biological_process; biological_process; biological_process; biological_process; biological_process; biological_process; cellular_component; biological_process; biological_process; biological_process; molecular_function; biological_process; biological_process; biological_process; molecular_function; biological_process; biological_process; biological_process;…	IPR006689; IPR005225; IPR006688; IPR006687; IPR003579; IPR006689;	ARF/SAR superfamily; Small GTP-binding protein; ADP-ribosylation factor; Small GTPase SAR1-type; Ras small GTPase, Rab type; ARF/SAR superfamily;	HMMPanther; HMMTigr; HMMSmart; HMMSmart; HMMSmart; HMMPfam;	PTHR11711; TIGR00231; SM00177; SM00178; SM00175; PF00025;
TRIRE0026787	4	5		Diego A. Martinez:Golgi-localized gamma-adaptin;Mick Ward:Hypothetical Golgi-localized protein with homology to gamma-adaptin, gga1, ADP ribosylation factor-binding protein; facilitates traffic through the late Golgi;	G0RHY8	YHR108W	GGA2	"Golgi-localized protein with homology to gamma-adaptin, interacts with and regulates Arf1p and Arf2p in a GTP-dependent manner in order to facilitate traffic through the late Golgi"	Undefined	4	0	Fungi	Gga2p	GO:0051234; GO:0043328; GO:0015031; GO:0005802; GO:0044237; GO:0043130; GO:0009056; GO:0032511; GO:0008104; GO:0044431; GO:0006623; GO:0051641; GO:0043162; GO:0005515; GO:0072666; GO:0033036; GO:0051649; GO:0072665; GO:0043234; GO:0005737; GO:0006886; GO:0005488; GO:0044260; GO:0044267; GO:0009987; GO:0003674; GO:0030163; GO:0008150; GO:0006508; GO:0034613; GO:0048193; GO:0006896; GO:0032509; GO:…	establishment of localization; protein targeting to vacuole involved in ubiquitin-dependent protein catabolic process via the multivesicular body sorting pathway; protein transport; trans-Golgi network; cellular metabolic process; ubiquitin binding; catabolic process; late endosome to vacuole transport via multivesicular body sorting pathway; protein localization; Golgi apparatus part; protein ta…	biological_process; biological_process; biological_process; cellular_component; biological_process; molecular_function; biological_process; biological_process; biological_process; cellular_component; biological_process; biological_process; biological_process; molecular_function; biological_process; biological_process; biological_process; biological_process; cellular_component; cellular_component;…	IPR002014; IPR008153; IPR008942; IPR002014; IPR008153; IPR004152; IPR002014; IPR002014; IPR004152; IPR008152;	VHS; Clathrin adaptor, gamma-adaptin, appendage; ENTH/VHS; VHS; Clathrin adaptor, gamma-adaptin, appendage; GAT; VHS; VHS; GAT; Clathrin adaptor, alpha/beta/gamma-adaptin, appendage, Ig-like subdomain;	BlastProDom; BlastProDom; superfamily; ProfileScan; ProfileScan; ProfileScan; HMMSmart; HMMPfam; HMMPfam; HMMPfam;	PD003686; PD021457; SSF48464; PS50179; PS50180; PS50909; SM00288; PF00790; PF03127; PF02883;
TRIRE0027219	0	2		Bernard Henrissat:Glycoside Hydrolase Family 27;Diego A. Martinez:candidate a-galactosidase;	G0RW11				Secreted	4	20	Trichoderma	Glycoside hydrolase family 27 protein	GO:0016787; GO:0005488; GO:0016798; GO:0003674; GO:0004553; GO:0005975; GO:0003824; GO:0044238; GO:0043167; GO:0043169; GO:0008150; GO:0008152;	hydrolase activity; binding; hydrolase activity, acting on glycosyl bonds; molecular_function; hydrolase activity, hydrolyzing O-glycosyl compounds; carbohydrate metabolic process; catalytic activity; primary metabolic process; ion binding; cation binding; biological_process; metabolic process;	molecular_function; molecular_function; molecular_function; molecular_function; molecular_function; biological_process; molecular_function; biological_process; molecular_function; molecular_function; biological_process; biological_process;	IPR000111; IPR000111;	Glycoside hydrolase, clan GH-D; Glycoside hydrolase, clan GH-D;	BlastProDom; BlastProDom;	PD002572; PD002572;
TRIRE0027259	0	13		Bernard Henrissat:candidate a-galactosidase;Glycoside Hydrolase Family 27;	G0RVQ5				Mitochondrial	3	117	Trichoderma	Glycoside hydrolase family 27 protein	GO:0016787; GO:0005488; GO:0004557; GO:0015925; GO:0016798; GO:0003674; GO:0004553; GO:0005975; GO:0003824; GO:0044238; GO:0043167; GO:0043169; GO:0008150; GO:0008152;	hydrolase activity; binding; alpha-galactosidase activity; galactosidase activity; hydrolase activity, acting on glycosyl bonds; molecular_function; hydrolase activity, hydrolyzing O-glycosyl compounds; carbohydrate metabolic process; catalytic activity; primary metabolic process; ion binding; cation binding; biological_process; metabolic process;	molecular_function; molecular_function; molecular_function; molecular_function; molecular_function; molecular_function; molecular_function; biological_process; molecular_function; biological_process; molecular_function; molecular_function; biological_process; biological_process;	IPR000111; IPR000111;	Glycoside hydrolase, clan GH-D; Glycoside hydrolase, clan GH-D;	BlastProDom; BlastProDom;	PD002572; PD002572;
TRIRE0028928	0.0666667	15	prp1	Markku Saloheimo:Putative PDI-related protein involved in protein folding in ER.;ER-resident thioredoxin protein;	G0R8Q3	YOR288C	MPD1	Member of the protein disulfide isomerase (PDI) family. interacts with and inhibits the chaperone activity of Cne1p. MPD1 overexpression in a pdi1 null mutant suppresses defects in Pdi1p functions such as carboxypeptidase Y maturation	Secreted	2	22	Fungi	Pdia6	GO:0035966; GO:0035967; GO:0042221; GO:0043227; GO:0016337; GO:0009987; GO:0005515; GO:0007165; GO:0055114; GO:0032501; GO:0031399; GO:0044237; GO:0044238; GO:0016023; GO:0016020; GO:0045454; GO:0003756; GO:0044464; GO:0065007; GO:0006457; GO:0031410; GO:0034620; GO:0043233; GO:0034976; GO:0060255; GO:0022610; GO:0016853; GO:0005789; GO:0005788; GO:0042325; GO:0050817; GO:0018904; GO:0001932; GO:…	response to topologically incorrect protein; cellular response to topologically incorrect protein; response to chemical stimulus; membrane-bounded organelle; cell-cell adhesion; cellular process; protein binding; signal transduction; oxidation-reduction process; multicellular organismal process; regulation of protein modification process; cellular metabolic process; primary metabolic process; cyt…	biological_process; biological_process; biological_process; cellular_component; biological_process; biological_process; molecular_function; biological_process; biological_process; biological_process; biological_process; biological_process; biological_process; cellular_component; cellular_component; biological_process; molecular_function; cellular_component; biological_process; biological_process;…	IPR012336; IPR012336; IPR012335; IPR012335; IPR013766; IPR013766;	Thioredoxin-like fold; Thioredoxin-like fold; Thioredoxin fold; Thioredoxin fold; Thioredoxin domain; Thioredoxin domain;	superfamily; superfamily; Gene3D; Gene3D; HMMPfam; HMMPfam;	SSF52833; SSF52833; G3D.3.40.30.10; G3D.3.40.30.10; PF00085; PF00085;
TRIRE0033342	0	3			G0RED7	YOR103C	OST2	"Epsilon subunit of the oligosaccharyltransferase complex of the ER lumen, which catalyzes asparagine-linked glycosylation of newly synthesized proteins"	Secreted	2	32	Fungi	Defender against cell death	GO:0002119; GO:0044237; GO:0040010; GO:0040011; GO:0008150; GO:0042221; GO:0010941; GO:0048519; GO:0009987; GO:0070085; GO:0001701; GO:0007275; GO:0007276; GO:0009790; GO:0009791; GO:0009792; GO:0043687; GO:0045927; GO:0005975; GO:0005575; GO:0044238; GO:0016020; GO:0016021; GO:0044464; GO:0050896; GO:0016192; GO:0004579; GO:0009991; GO:0022414; GO:0005783; GO:0005789; GO:0007292; GO:0042493; GO:…	nematode larval development; cellular metabolic process; positive regulation of growth rate; locomotion; biological_process; response to chemical stimulus; regulation of cell death; negative regulation of biological process; cellular process; glycosylation; in utero embryonic development; multicellular organismal development; gamete generation; embryo development; post-embryonic development; embr…	biological_process; biological_process; biological_process; biological_process; biological_process; biological_process; biological_process; biological_process; biological_process; biological_process; biological_process; biological_process; biological_process; biological_process; biological_process; biological_process; biological_process; biological_process; biological_process; cellular_component;…	IPR003038; IPR003038; IPR003038;	Defender against death DAD protein; Defender against death DAD protein; Defender against death DAD protein;	HMMPanther; HMMPanther; HMMPfam;	PTHR10705; PTHR10705; PF02109;
TRIRE0033637	7.74466	22		Diego A. Martinez:cis-Golgi transport protein particle complex subunit;Mick Ward:Hypothetical subunit, C4 or trs23, of the transport protein particle (TRAPP) complex of the cis-Golgi that mediates vesicle docking and fusion; involved in ER to Golgi membrane traffic;	G0RPX1	YDR246W	TRS23	One of 10 subunits of the transport protein particle (TRAPP) complex of the cis-Golgi which mediates vesicle docking and fusion. involved in endoplasmic reticulum (ER) to Golgi membrane traffic. human homolog is TRAPPC4	_	2	0	Fungi	Sybindin-like family protein	GO:0051234; GO:0005801; GO:0044431; GO:0051641; GO:0048193; GO:0005737; GO:0009987; GO:0006888; GO:0051649; GO:0005575; GO:0016192; GO:0046907; GO:0005794; GO:0051179; GO:0044424; GO:0044422; GO:0006810; GO:0008150; GO:0044446; GO:0044444; GO:0044464; GO:0043231; GO:0043229; GO:0043226; GO:0043227; GO:0005622; GO:0005623;	establishment of localization; cis-Golgi network; Golgi apparatus part; cellular localization; Golgi vesicle transport; cytoplasm; cellular process; ER to Golgi vesicle-mediated transport; establishment of localization in cell; cellular_component; vesicle-mediated transport; intracellular transport; Golgi apparatus; localization; intracellular part; organelle part; transport; biological_process; …	biological_process; cellular_component; cellular_component; biological_process; biological_process; cellular_component; biological_process; biological_process; biological_process; cellular_component; biological_process; biological_process; cellular_component; biological_process; cellular_component; cellular_component; biological_process; biological_process; cellular_component; cellular_component;…	IPR007233;	Sybindin-like protein;	HMMPfam;	PF04099;
TRIRE0035465	543.128	3		Markku Saloheimo:Distantly related to mammalian oxygen-regulated proteins and yeast lhs1. ER-resident HSP70.;ER-resident heat shock protein;	G0RJF5	YKL073W	LHS1	"Molecular chaperone of the endoplasmic reticulum lumen, involved in polypeptide translocation and folding. member of the Hsp70 family. localizes to the lumen of the ER. regulated by the unfolded protein response pathway"	Secreted	1	25	Fungi	Hypoxia up-regulated 1 (Fragment)	GO:0035966; GO:0035967; GO:0042221; GO:0070482; GO:0043227; GO:0032559; GO:0032555; GO:0045860; GO:0032553; GO:0007165; GO:0055114; GO:0031399; GO:0044464; GO:0034620; GO:0032075; GO:0034976; GO:0060255; GO:0005783; GO:0030554; GO:0031974; GO:0042325; GO:0001932; GO:0050896; GO:0080090; GO:0006950; GO:0016628; GO:0005575; GO:0016627; GO:0043231; GO:0043233; GO:0043549; GO:0051347; GO:0051345; GO:…	response to topologically incorrect protein; cellular response to topologically incorrect protein; response to chemical stimulus; response to oxygen levels; membrane-bounded organelle; adenyl ribonucleotide binding; purine ribonucleotide binding; positive regulation of protein kinase activity; ribonucleotide binding; signal transduction; oxidation-reduction process; regulation of protein modifica…	biological_process; biological_process; biological_process; biological_process; cellular_component; molecular_function; molecular_function; biological_process; molecular_function; biological_process; biological_process; biological_process; cellular_component; biological_process; biological_process; biological_process; biological_process; cellular_component; molecular_function; cellular_component;…	IPR013126; IPR001023; IPR013126;	Heat shock protein 70; Heat shock protein Hsp70; Heat shock protein 70;	BlastProDom; HMMPanther; HMMPfam;	PD000089; PTHR19375; PF00012;
TRIRE0037833	0	1			G0RRZ1	YPR180W	AOS1	"Nuclear protein that acts as a heterodimer with Uba2p to activate Smt3p (SUMO) before its conjugation to proteins (sumoylation), which may play a role in protein targeting. essential for viability"	_	2	0	Fungi	SUMO-1 activating enzyme subunit 1	GO:0016874; GO:0019948; GO:0043008; GO:0046982; GO:0046983; GO:0008047; GO:0019222; GO:0005515; GO:0043412; GO:0050789; GO:0000166; GO:0005488; GO:0044267; GO:0009987; GO:0008022; GO:0044260; GO:0004839; GO:0016567; GO:0005575; GO:0005634; GO:0043231; GO:0006464; GO:0016925; GO:0070647; GO:0008641; GO:0003824; GO:0044424; GO:0050790; GO:0065009; GO:0044237; GO:0044238; GO:0008150; GO:0043170; GO:…	ligase activity; SUMO activating enzyme activity; ATP-dependent protein binding; protein heterodimerization activity; protein dimerization activity; enzyme activator activity; regulation of metabolic process; protein binding; macromolecule modification; regulation of biological process; nucleotide binding; binding; cellular protein metabolic process; cellular process; protein C-terminus binding; …	molecular_function; molecular_function; molecular_function; molecular_function; molecular_function; molecular_function; biological_process; molecular_function; biological_process; biological_process; molecular_function; molecular_function; biological_process; biological_process; molecular_function; biological_process; molecular_function; biological_process; cellular_component; cellular_component;…	IPR000594; IPR000594;	UBA/THIF-type NAD/FAD binding fold; UBA/THIF-type NAD/FAD binding fold;	ProfileScan; HMMPfam;	PS50204; PF00899;
TRIRE0044725	0.0666667	15		Markku Saloheimo:Thioredoxin-related protein possibly located in the ER membrane;Thioredoxin protein;	G0RAQ1	YOR288C	MPD1	Member of the protein disulfide isomerase (PDI) family. interacts with and inhibits the chaperone activity of Cne1p. MPD1 overexpression in a pdi1 null mutant suppresses defects in Pdi1p functions such as carboxypeptidase Y maturation	Secreted	2	22	Fungi	Disulfide isomerase, putative	GO:0016853; GO:0015035; GO:0015036; GO:0042592; GO:0018904; GO:0050789; GO:0044281; GO:0016667; GO:0009987; GO:0016491; GO:0065007; GO:0055114; GO:0016864; GO:0016862; GO:0016860; GO:0003824; GO:0065008; GO:0050794; GO:0045454; GO:0003756; GO:0008150; GO:0008152; GO:0019725; GO:0003674; GO:0009055; GO:0006662;	isomerase activity; protein disulfide oxidoreductase activity; disulfide oxidoreductase activity; homeostatic process; organic ether metabolic process; regulation of biological process; small molecule metabolic process; oxidoreductase activity, acting on a sulfur group of donors; cellular process; oxidoreductase activity; biological regulation; oxidation-reduction process; intramolecular oxidored…	molecular_function; molecular_function; molecular_function; biological_process; biological_process; biological_process; biological_process; molecular_function; biological_process; molecular_function; biological_process; biological_process; molecular_function; molecular_function; molecular_function; molecular_function; biological_process; biological_process; biological_process; molecular_function;…	IPR012336; IPR012336; IPR012336; IPR012336; IPR012335; IPR012335; IPR012335; IPR013766; IPR013766;	Thioredoxin-like fold; Thioredoxin-like fold; Thioredoxin-like fold; Thioredoxin-like fold; Thioredoxin fold; Thioredoxin fold; Thioredoxin fold; Thioredoxin domain; Thioredoxin domain;	superfamily; superfamily; superfamily; superfamily; Gene3D; Gene3D; Gene3D; HMMPfam; HMMPfam;	SSF52833; SSF52833; SSF52833; SSF52833; G3D.3.40.30.10; G3D.3.40.30.10; G3D.3.40.30.10; PF00085; PF00085;
TRIRE0044960	0.222222	11			G0R9S1	YMR213W	CEF1	"Essential splicing factor. associated with Prp19p and the spliceosome, contains an N-terminal c-Myb DNA binding motif necessary for cell viability but not for Prp19p association, evolutionarily conserved and homologous to S. pombe Cdc5p"	_	1	0	Fungi	Pre-mRNA splicing factor cef-1	GO:0005488; GO:0003674; GO:0003677; GO:0003676;	binding; molecular_function; DNA binding; nucleic acid binding;	molecular_function; molecular_function; molecular_function; molecular_function;	IPR009057; IPR009057; IPR009053; IPR001005; IPR001005; IPR001005; IPR012287; IPR012287; IPR001005; IPR001005; IPR001005; IPR001005;	Homeodomain-like; Homeodomain-like; Prefoldin; SANT, DNA-binding; SANT, DNA-binding; SANT, DNA-binding; Homeodomain-related; Homeodomain-related; SANT, DNA-binding; SANT, DNA-binding; SANT, DNA-binding; SANT, DNA-binding;	superfamily; superfamily; superfamily; ProfileScan; ProfileScan; ScanRegExp; Gene3D; Gene3D; HMMSmart; HMMSmart; HMMPfam; HMMPfam;	SSF46689; SSF46689; SSF46579; PS50090; PS50090; PS00334; G3D.1.10.10.60; G3D.1.10.10.60; SM00717; SM00717; PF00249; PF00249;
TRIRE0045191	0	9			G0RAD6				_	4	0	Pezizomycotina	Similar to ubiquitin-protein ligase (Asi3)	GO:0003824; GO:0008152; GO:0016874; GO:0008150; GO:0003674;	catalytic activity; metabolic process; ligase activity; biological_process; molecular_function;	molecular_function; biological_process; molecular_function; biological_process; molecular_function;
TRIRE0045252	0	1			G0RBF2	YBR161W	CSH1	"Probable catalytic subunit of a mannosylinositol phosphorylceramide (MIPC) synthase, forms a complex with probable regulatory subunit Csg2p. function in sphingolipid biosynthesis is overlapping with that of Sur1p"	_	3	0	Fungi	MIPC synthase subunit	GO:0006688; GO:0008610; GO:0006687; GO:0019637; GO:0044249; GO:0030148; GO:0016740; GO:0006672; GO:0006673; GO:0046467; GO:0009987; GO:0046519; GO:0009247; GO:0005575; GO:0003824; GO:0006675; GO:0044237; GO:0044238; GO:0008150; GO:0000030; GO:0008152; GO:0009058; GO:0006629; GO:0044464; GO:0016757; GO:0016758; GO:0006665; GO:0003674; GO:0044255; GO:0006644; GO:0006643; GO:0006664; GO:0005622; GO:…	glycosphingolipid biosynthetic process; lipid biosynthetic process; glycosphingolipid metabolic process; organophosphate metabolic process; cellular biosynthetic process; sphingolipid biosynthetic process; transferase activity; ceramide metabolic process; inositolphosphoceramide metabolic process; membrane lipid biosynthetic process; cellular process; sphingoid metabolic process; glycolipid biosy…	biological_process; biological_process; biological_process; biological_process; biological_process; biological_process; molecular_function; biological_process; biological_process; biological_process; biological_process; biological_process; biological_process; cellular_component; molecular_function; biological_process; biological_process; biological_process; biological_process; molecular_function;…	IPR007577;	Glycosyltransferase, DXD sugar-binding region;	HMMPfam;	PF04488;
TRIRE0045604	5	13		Diego A. Martinez:ADP-ribosylation factor GTPase of the Ras superfamily;Mick Ward:ADP-ribosylation factor, arf1; GTPase of the Ras superfamily involved in regulation of coated formation vesicles in intracellular trafficking within the Golgi;	G0RCI5	YDL137W	ARF2	"ADP-ribosylation factor, GTPase of the Ras superfamily involved in regulation of coated formation vesicles in intracellular trafficking within the Golgi. functionally interchangeable with Arf1p"	_	3	0	Fungi	ADP-ribosylation factor family protein	GO:0002682; GO:0035964; GO:0008104; GO:0031988; GO:0023061; GO:0019001; GO:0016050; GO:0006810; GO:0016032; GO:0051128; GO:0006163; GO:0061024; GO:0032555; GO:0009987; GO:0009199; GO:0072523; GO:0032553; GO:0048731; GO:0046686; GO:0007275; GO:0005057; GO:0007165; GO:0043583; GO:0044281; GO:0006195; GO:0032501; GO:0002697; GO:0009207; GO:0009205; GO:0009203; GO:0044237; GO:0044238; GO:0016023; GO:…	regulation of immune system process; COPI-coated vesicle budding; protein localization; membrane-bounded vesicle; signal release; guanyl nucleotide binding; vesicle organization; transport; viral reproduction; regulation of cellular component organization; purine nucleotide metabolic process; membrane organization; purine ribonucleotide binding; cellular process; ribonucleoside triphosphate metab…	biological_process; biological_process; biological_process; cellular_component; biological_process; molecular_function; biological_process; biological_process; biological_process; biological_process; biological_process; biological_process; molecular_function; biological_process; biological_process; biological_process; molecular_function; biological_process; biological_process; biological_process;…	IPR006688; IPR006689; IPR005225; IPR006688; IPR006687; IPR003579; IPR006689;	ADP-ribosylation factor; ARF/SAR superfamily; Small GTP-binding protein; ADP-ribosylation factor; Small GTPase SAR1-type; Ras small GTPase, Rab type; ARF/SAR superfamily;	ScanRegExp; HMMPanther; HMMTigr; HMMSmart; HMMSmart; HMMSmart; HMMPfam;	PS01019; PTHR11711; TIGR00231; SM00177; SM00178; SM00175; PF00025;
TRIRE0045717	48.355	20	mds1	Bernard Henrissat:Glycoside Hydrolase Family 47;Diego A. Martinez:a-1,2-mannosidase (EC 3.2.1.113);	G0RBB5	YJR131W	MNS1	"Alpha-1,2-mannosidase involved in ER quality control. catalyzes the removal of one mannose residue from Man9GlcNAc to produce a single isomer of Man8GlcNAc in N-linked oligosaccharide biosynthesis. integral to ER membrane"	Secreted	5	19	Fungi	Glycoside hydrolase family 47 protein	GO:0005794; GO:0051234; GO:0031224; GO:0016798; GO:0009311; GO:0044260; GO:0043227; GO:0043167; GO:0043169; GO:0043413; GO:0043412; GO:0006810; GO:0044249; GO:0005737; GO:0005488; GO:0044267; GO:0015924; GO:0015923; GO:0006487; GO:0006486; GO:0048731; GO:0007275; GO:0005575; GO:0016192; GO:0009987; GO:0016787; GO:0006491; GO:0022622; GO:0032501; GO:0048513; GO:0048856; GO:0051179; GO:0005975; GO:…	Golgi apparatus; establishment of localization; intrinsic to membrane; hydrolase activity, acting on glycosyl bonds; oligosaccharide metabolic process; cellular macromolecule metabolic process; membrane-bounded organelle; ion binding; cation binding; macromolecule glycosylation; macromolecule modification; transport; cellular biosynthetic process; cytoplasm; binding; cellular protein metabolic pr…	cellular_component; biological_process; cellular_component; molecular_function; biological_process; biological_process; cellular_component; molecular_function; molecular_function; biological_process; biological_process; biological_process; biological_process; cellular_component; molecular_function; biological_process; molecular_function; molecular_function; biological_process; biological_process;…	IPR001382; IPR001382; IPR001382; IPR001382; IPR001382;	Glycoside hydrolase, family 47; Glycoside hydrolase, family 47; Glycoside hydrolase, family 47; Glycoside hydrolase, family 47; Glycoside hydrolase, family 47;	BlastProDom; superfamily; HMMPanther; HMMPanther; HMMPfam;	PD003239; SSF48225; PTHR11742; PTHR11742; PF01532;
TRIRE0046382	0	3		Diego A. Martinez:Contains Interpro motifs corresponding to elongation factor Tu (GTP binding).;Conserved hypothetical protein;	G0RF88				_	1	0	Fungi	GTP-binding protein 1	GO:0044237; GO:0046039; GO:0019001; GO:0009117; GO:0032555; GO:0009987; GO:0009199; GO:0032553; GO:0007165; GO:0006195; GO:0009207; GO:0009205; GO:0009203; GO:0005575; GO:0044238; GO:0044464; GO:0017111; GO:0032991; GO:0032561; GO:0006163; GO:0061013; GO:0061014; GO:0009166; GO:0060255; GO:0006184; GO:0045935; GO:0023052; GO:0050896; GO:0044281; GO:0006955; GO:0072521; GO:0072523; GO:0043234; GO:…	cellular metabolic process; GTP metabolic process; guanyl nucleotide binding; nucleotide metabolic process; purine ribonucleotide binding; cellular process; ribonucleoside triphosphate metabolic process; ribonucleotide binding; signal transduction; purine nucleotide catabolic process; purine ribonucleoside triphosphate catabolic process; purine ribonucleoside triphosphate metabolic process; ribon…	biological_process; biological_process; molecular_function; biological_process; molecular_function; biological_process; biological_process; molecular_function; biological_process; biological_process; biological_process; biological_process; biological_process; cellular_component; biological_process; cellular_component; molecular_function; cellular_component; molecular_function; biological_process;…	IPR009000; IPR009001; IPR000795; IPR004161; IPR004160;	Translation elongation/initiation factor/Ribosomal, beta-barrel; Translation elongation factor EF1A/initiation factor IF2gamma, C-terminal; Protein synthesis factor, GTP-binding; Translation elongation factor EFTu/EF1A, domain 2; Translation elongation factor EFTu/EF1A, C-terminal;	superfamily; superfamily; HMMPfam; HMMPfam; HMMPfam;	SSF50447; SSF50465; PF00009; PF03144; PF03143;
TRIRE0046421	2.89802	21		Bernard Henrissat:candidate GDP-mannose a-mannosyltransferase;Glycosyltransferase Family 15;	G0RFC7	YNL029C	KTR5	Putative mannosyltransferase involved in protein glycosylation. member of the KRE2/MNT1 mannosyltransferase family	Undefined	5	0	Fungi	Glycolipid 2-alpha-mannosyltransferase family protein	GO:0006486; GO:0031224; GO:0044238; GO:0000026; GO:0016337; GO:0009987; GO:0070085; GO:0004377; GO:0004376; GO:0000030; GO:0010382; GO:0007160; GO:0006056; GO:0006057; GO:0005975; GO:0044036; GO:0044237; GO:0071555; GO:0071554; GO:0016020; GO:0016021; GO:0000032; GO:0000139; GO:0044464; GO:0009405; GO:0044425; GO:0016740; GO:0005575; GO:0005576; GO:0043231; GO:0005794; GO:0051832; GO:0006491; GO:…	protein glycosylation; intrinsic to membrane; primary metabolic process; alpha-1,2-mannosyltransferase activity; cell-cell adhesion; cellular process; glycosylation; GDP-Man:Man3GlcNAc2-PP-Dol alpha-1,2-mannosyltransferase activity; glycolipid mannosyltransferase activity; mannosyltransferase activity; cellular cell wall macromolecule metabolic process; cell-matrix adhesion; mannoprotein metaboli…	biological_process; cellular_component; biological_process; molecular_function; biological_process; biological_process; biological_process; molecular_function; molecular_function; molecular_function; biological_process; biological_process; biological_process; biological_process; biological_process; biological_process; biological_process; biological_process; biological_process; cellular_component;…	IPR002685;	Glycosyl transferase, family 15;	HMMPfam;	PF01793;
TRIRE0046443	0	3			G0RE82	YGL038C	OCH1	"Mannosyltransferase of the cis-Golgi apparatus, initiates the polymannose outer chain elongation of N-linked oligosaccharides of glycoproteins"	Undefined	5	0	Pezizomycotina	Initiation-specific alpha-1,6-mannosyltransferase	GO:0016740; GO:0016757; GO:0003674; GO:0003824; GO:0008150; GO:0008152;	transferase activity; transferase activity, transferring glycosyl groups; molecular_function; catalytic activity; biological_process; metabolic process;	molecular_function; molecular_function; molecular_function; molecular_function; biological_process; biological_process;	IPR007577;	Glycosyltransferase, DXD sugar-binding region;	HMMPfam;	PF04488;
TRIRE0050335	0	4		Diego A. Martinez:cdc42;cell division control protein;Monika Schmoll:Ras small GTPase, Rho-type, related to cell division control protein 42;	G0RQA2	YLR229C	CDC42	"Small rho-like GTPase, essential for establishment and maintenance of cell polarity. mutants have defects in the organization of actin and septins"	_	3	0	Fungi	CDC42	GO:0002119; GO:0007472; GO:0051653; GO:0007476; GO:0040011; GO:0031272; GO:0019001; GO:0050877; GO:0046530; GO:0061024; GO:0009199; GO:0010556; GO:0010557; GO:0007275; GO:0007274; GO:0007276; GO:0002573; GO:0009790; GO:0009791; GO:0006195; GO:0002694; GO:0042330; GO:0043332; GO:0001654; GO:0008078; GO:0007030; GO:0090316; GO:0031399; GO:0016197; GO:0051286; GO:0070271; GO:0045597; GO:0032561; GO:…	nematode larval development; wing disc morphogenesis; spindle localization; imaginal disc-derived wing morphogenesis; locomotion; regulation of pseudopodium assembly; guanyl nucleotide binding; neurological system process; photoreceptor cell differentiation; membrane organization; ribonucleoside triphosphate metabolic process; regulation of macromolecule biosynthetic process; positive regulation …	biological_process; biological_process; biological_process; biological_process; biological_process; biological_process; molecular_function; biological_process; biological_process; biological_process; biological_process; biological_process; biological_process; biological_process; biological_process; biological_process; biological_process; biological_process; biological_process; biological_process;…	IPR005225; IPR003577; IPR003579; IPR003578; IPR013753;	Small GTP-binding protein; Ras small GTPase, Ras type; Ras small GTPase, Rab type; Small GTPase, Rho type; Ras;	HMMTigr; HMMSmart; HMMSmart; HMMSmart; HMMPfam;	TIGR00231; SM00173; SM00175; SM00174; PF00071;
TRIRE0050786	17.0209	33		Markku Saloheimo:Hypothetical ERV2, a FAD-dependent sulhydryl oxidase involved in disulphide bond formation in the ER;	G0RRF1	YPR037C	ERV2	"Flavin-linked sulfhydryl oxidase localized to the endoplasmic reticulum lumen, involved in disulfide bond formation within the ER"	Secreted	2	33	Fungi	FAD dependent sulfhydryl oxidase Erv2, putative	GO:0016670; GO:0016667; GO:0016972; GO:0055114; GO:0003674; GO:0016491; GO:0003824; GO:0008150; GO:0008152;	oxidoreductase activity, acting on a sulfur group of donors, oxygen as acceptor; oxidoreductase activity, acting on a sulfur group of donors; thiol oxidase activity; oxidation-reduction process; molecular_function; oxidoreductase activity; catalytic activity; biological_process; metabolic process;	molecular_function; molecular_function; molecular_function; biological_process; molecular_function; molecular_function; molecular_function; biological_process; biological_process;	IPR006863;	Erv1/Alr;	HMMPfam;	PF04777;
TRIRE0051153	0	7		Bernard Henrissat:candidate a-mannosyltransferase;3685 was better;Glycosyltransferase Family 4;	G0RSF8	YNL048W	ALG11	"Alpha-1,2-mannosyltransferase, catalyzes addition of the terminal alpha 1,2-Man to the Man5GlcNAc2-PP-dolichol intermediate during asparagine-linked glycosylation in the ER"	Undefined	5	0	Fungi	Alpha-1,2-mannosyltransferase (Alg11), putative	GO:0042175; GO:0005783; GO:0009737; GO:0044422; GO:0010033; GO:0005789; GO:0009311; GO:0044432; GO:0044260; GO:0006487; GO:0071554; GO:0000026; GO:0043412; GO:0009832; GO:0044237; GO:0006486; GO:0043413; GO:0005515; GO:0044249; GO:0005737; GO:0016740; GO:0006970; GO:0009312; GO:0071669; GO:0044267; GO:0009725; GO:0009987; GO:0006950; GO:0070085; GO:0004377; GO:0004376; GO:0051691; GO:0044085; GO:…	nuclear outer membrane-endoplasmic reticulum membrane network; endoplasmic reticulum; response to abscisic acid stimulus; organelle part; response to organic substance; endoplasmic reticulum membrane; oligosaccharide metabolic process; endoplasmic reticulum part; cellular macromolecule metabolic process; protein N-linked glycosylation; cell wall organization or biogenesis; alpha-1,2-mannosyltrans…	cellular_component; cellular_component; biological_process; cellular_component; biological_process; cellular_component; biological_process; cellular_component; biological_process; biological_process; biological_process; molecular_function; biological_process; biological_process; biological_process; biological_process; biological_process; molecular_function; biological_process; cellular_component;…	IPR001296;	Glycosyl transferase, group 1;	HMMPfam;	PF00534;
TRIRE0051734	0	8		Diego A. Martinez:coatamer complex, beta subunit;Mick Ward:Hypothetical beta subunit, sec26, of coatamer complex (COPI) of transport vesicles; involved in ER to Golgi transport;	G0RU82	YDR238C	SEC26	"Essential beta-coat protein of the COPI coatomer, involved in ER-to-Golgi protein trafficking and maintenance of normal ER morphology. shares 43% sequence identity with mammalian beta-coat protein (beta-COP)"	_	2	0	Fungi	Coatomer subunit beta, putative	GO:0055044; GO:0035964; GO:0008104; GO:0033036; GO:0061024; GO:0009987; GO:0032989; GO:0005515; GO:0048731; GO:0010259; GO:0007275; GO:0030120; GO:0007568; GO:0009790; GO:0043234; GO:0016023; GO:0016020; GO:0030117; GO:0000139; GO:0032991; GO:0009653; GO:0046903; GO:0030660; GO:0044464; GO:0030662; GO:0030663; GO:0031410; GO:0016192; GO:0048205; GO:0030903; GO:0048200; GO:0005783; GO:0048199; GO:…	symplast; COPI-coated vesicle budding; protein localization; macromolecule localization; membrane organization; cellular process; cellular component morphogenesis; protein binding; system development; multicellular organismal aging; multicellular organismal development; vesicle coat; aging; embryo development; protein complex; cytoplasmic membrane-bounded vesicle; membrane; membrane coat; Golgi m…	cellular_component; biological_process; biological_process; biological_process; biological_process; biological_process; biological_process; molecular_function; biological_process; biological_process; biological_process; cellular_component; biological_process; biological_process; cellular_component; cellular_component; cellular_component; cellular_component; cellular_component; cellular_component;…	IPR011989; IPR002553; IPR011710;	Armadillo-like helical; Clathrin/coatomer adaptor, adaptin-like, N-terminal; Coatomer, beta subunit, C-terminal;	Gene3D; HMMPfam; HMMPfam;	G3D.1.25.10.10; PF01602; PF07718;
TRIRE0052337	0	13			G0RVR3	YGR209C	TRX2	"Cytoplasmic thioredoxin isoenzyme of the thioredoxin system which protects cells against both oxidative and reductive stress, forms LMA1 complex with Pbi2p, acts as a cofactor for Tsa1p, required for ER-Golgi transport and vacuole inheritance"	_	3	0	Fungi	Thioredoxin, putative	GO:0043025; GO:0055044; GO:0071331; GO:0000302; GO:0050832; GO:0008104; GO:0000324; GO:0032880; GO:0042221; GO:0030054; GO:0009117; GO:0070482; GO:0033500; GO:0006955; GO:0061025; GO:0009987; GO:0042995; GO:0005515; GO:0005618; GO:0010556; GO:0006275; GO:0046823; GO:0007165; GO:0055114; GO:0071322; GO:0016651; GO:0071326; GO:0009059; GO:0051049; GO:0090317; GO:0044237; GO:0044238; GO:0016020; GO:…	neuronal cell body; symplast; cellular response to hexose stimulus; response to reactive oxygen species; defense response to fungus; protein localization; fungal-type vacuole; regulation of protein localization; response to chemical stimulus; cell junction; nucleotide metabolic process; response to oxygen levels; carbohydrate homeostasis; immune response; membrane fusion; cellular process; cell p…	cellular_component; cellular_component; biological_process; biological_process; biological_process; biological_process; cellular_component; biological_process; biological_process; cellular_component; biological_process; biological_process; biological_process; biological_process; biological_process; biological_process; cellular_component; molecular_function; cellular_component; biological_process;…	IPR012335; IPR013766;	Thioredoxin fold; Thioredoxin domain;	Gene3D; HMMPfam;	G3D.3.40.30.10; PF00085;
TRIRE0052451	0.75	11		Diego A. Martinez:ER lumen protein retention receptor;Markku Saloheimo:Putative ER lumen protein retention receptor. Similar to human ER23.;	G0RW67	YBL040C	ERD2	Integral membrane protein that binds to the HDEL motif in proteins destined for retention in the endoplasmic reticulum. has a role in maintenance of normal levels of ER-resident proteins	Secreted	3	33	Fungi	ER lumen retaining receptor-like protein	GO:0043549; GO:0002684; GO:0002682; GO:0008104; GO:0035967; GO:0042221; GO:0006810; GO:0005048; GO:0009987; GO:0007275; GO:0070972; GO:0007165; GO:0009790; GO:0009792; GO:0033554; GO:0045860; GO:0050778; GO:0031399; GO:0050776; GO:0016021; GO:0044464; GO:0016192; GO:0035966; GO:0034620; GO:0034976; GO:0072595; GO:0060255; GO:0005783; GO:0009405; GO:0005789; GO:0030968; GO:0042325; GO:0048193; GO:…	regulation of kinase activity; positive regulation of immune system process; regulation of immune system process; protein localization; cellular response to topologically incorrect protein; response to chemical stimulus; transport; signal sequence binding; cellular process; multicellular organismal development; protein localization to endoplasmic reticulum; signal transduction; embryo development…	biological_process; biological_process; biological_process; biological_process; biological_process; biological_process; biological_process; molecular_function; biological_process; biological_process; biological_process; biological_process; biological_process; biological_process; biological_process; biological_process; biological_process; biological_process; biological_process; cellular_component;…	IPR000133; IPR000133; IPR000133; IPR000133; IPR000133;	ER lumen protein retaining receptor; ER lumen protein retaining receptor; ER lumen protein retaining receptor; ER lumen protein retaining receptor; ER lumen protein retaining receptor;	BlastProDom; ScanRegExp; ScanRegExp; HMMPanther; HMMPfam;	PD005774; PS00951; PS00952; PTHR10585; PF00810;
TRIRE0053046	0	7			G0R7V8	YML012W	ERV25	"Protein that forms a heterotrimeric complex with Erp1, Erp2p, and Emp24, member of the p24 family involved in endoplasmic reticulum to Golgi transport"	Secreted	1	24	Fungi	Endoplasmic reticulum vesicle protein	GO:0042175; GO:0051234; GO:0005783; GO:0015031; GO:0044422; GO:0005789; GO:0044432; GO:0008104; GO:0044431; GO:0051641; GO:0006810; GO:0051649; GO:0005737; GO:0006886; GO:0005488; GO:0009987; GO:0006888; GO:0031988; GO:0005515; GO:0034613; GO:0031090; GO:0048193; GO:0005575; GO:0043231; GO:0046907; GO:0005794; GO:0012505; GO:0044446; GO:0051179; GO:0071944; GO:0044425; GO:0044424; GO:0030133; GO:…	nuclear outer membrane-endoplasmic reticulum membrane network; establishment of localization; endoplasmic reticulum; protein transport; organelle part; endoplasmic reticulum membrane; endoplasmic reticulum part; protein localization; Golgi apparatus part; cellular localization; transport; establishment of localization in cell; cytoplasm; intracellular protein transport; binding; cellular process;…	cellular_component; biological_process; cellular_component; biological_process; cellular_component; cellular_component; cellular_component; biological_process; cellular_component; biological_process; biological_process; biological_process; cellular_component; biological_process; molecular_function; biological_process; biological_process; cellular_component; molecular_function; biological_process;…	IPR009038;	GOLD;	ProfileScan;	PS50866;
TRIRE0053103	0	7			G0R728	YML078W	CPR3	"Mitochondrial peptidyl-prolyl cis-trans isomerase (cyclophilin), catalyzes the cis-trans isomerization of peptide bonds N-terminal to proline residues. involved in protein refolding after import into mitochondria"	_	1	0	Fungi	Peptidylprolyl isomerase domain and WD repeat-containing protein 1	GO:0016853; GO:0044237; GO:0016859; GO:0005681; GO:0044260; GO:0006807; GO:0043412; GO:0044428; GO:0044267; GO:0016070; GO:0009987; GO:0071013; GO:0003755; GO:0018193; GO:0006139; GO:0000413; GO:0000398; GO:0000375; GO:0005575; GO:0000377; GO:0008152; GO:0043231; GO:0006397; GO:0006464; GO:0043229; GO:0005634; GO:0044464; GO:0003824; GO:0044424; GO:0030529; GO:0044422; GO:0044238; GO:0008380; GO:…	isomerase activity; cellular metabolic process; cis-trans isomerase activity; spliceosomal complex; cellular macromolecule metabolic process; nitrogen compound metabolic process; macromolecule modification; nuclear part; cellular protein metabolic process; RNA metabolic process; cellular process; catalytic step 2 spliceosome; peptidyl-prolyl cis-trans isomerase activity; peptidyl-amino acid modif…	molecular_function; biological_process; molecular_function; cellular_component; biological_process; biological_process; biological_process; cellular_component; biological_process; biological_process; biological_process; cellular_component; molecular_function; biological_process; biological_process; biological_process; biological_process; biological_process; cellular_component; biological_process;…	IPR002130; IPR011048; IPR002130; IPR001680; IPR001680; IPR001680; IPR002130; IPR002130; IPR002130; IPR002130; IPR002130; IPR002130; IPR001680; IPR001680; IPR001680; IPR001680; IPR001680; IPR001680; IPR001680; IPR001680; IPR001680; IPR002130;	Peptidyl-prolyl cis-trans isomerase, cyclophilin-type; Cytochrome cd1-nitrite reductase-like, C-terminal haem d1; Peptidyl-prolyl cis-trans isomerase, cyclophilin-type; WD40 repeat; WD40 repeat; WD40 repeat; Peptidyl-prolyl cis-trans isomerase, cyclophilin-type; Peptidyl-prolyl cis-trans isomerase, cyclophilin-type; Peptidyl-prolyl cis-trans isomerase, cyclophilin-type; Peptidyl-prolyl cis-trans …	superfamily; superfamily; ProfileScan; ProfileScan; ProfileScan; ProfileScan; ScanRegExp; FPrintScan; FPrintScan; FPrintScan; FPrintScan; FPrintScan; FPrintScan; FPrintScan; FPrintScan; HMMSmart; HMMSmart; HMMSmart; HMMSmart; HMMPfam; HMMPfam; HMMPfam;	SSF50891; SSF51004; PS50072; PS50082; PS50082; PS50294; PS00170; PR00153; PR00153; PR00153; PR00153; PR00153; PR00320; PR00320; PR00320; SM00320; SM00320; SM00320; SM00320; PF00400; PF00400; PF00160;
TRIRE0053254	1.625	10		Markku Saloheimo:Putative spc18 subunit of the signal peptidase complex, peptidase activity.;	G0R8S3	YIR022W	SEC11	"18kDa catalytic subunit of the Signal Peptidase Complex (SPC. Spc1p, Spc2p, Spc3p, and Sec11p) which cleaves the signal sequence of proteins targeted to the endoplasmic reticulum"	Secreted	3	23	Fungi	Signal peptidase complex catalytic subunit SEC11	GO:0042175; GO:0005787; GO:0051234; GO:0005783; GO:0015031; GO:0031224; GO:0006897; GO:0044351; GO:0005789; GO:0044432; GO:0008104; GO:0051641; GO:0005515; GO:0045047; GO:0033036; GO:0051649; GO:0051604; GO:0043234; GO:0005737; GO:0006886; GO:0005488; GO:0032991; GO:0044267; GO:0009987; GO:0044260; GO:0006508; GO:0034613; GO:0006518; GO:0031090; GO:0005575; GO:0070972; GO:0043231; GO:0006465; GO:…	nuclear outer membrane-endoplasmic reticulum membrane network; signal peptidase complex; establishment of localization; endoplasmic reticulum; protein transport; intrinsic to membrane; endocytosis; macropinocytosis; endoplasmic reticulum membrane; endoplasmic reticulum part; protein localization; cellular localization; protein binding; protein targeting to ER; macromolecule localization; establis…	cellular_component; cellular_component; biological_process; cellular_component; biological_process; cellular_component; biological_process; biological_process; cellular_component; cellular_component; biological_process; biological_process; molecular_function; biological_process; biological_process; biological_process; biological_process; cellular_component; cellular_component; biological_process;…	IPR011056; IPR001733; IPR001733;	Peptidase S24/S26A/S26B/S26C, beta-ribbon domain; Peptidase S26B, eukaryotic signal peptidase; Peptidase S26B, eukaryotic signal peptidase;	superfamily; HMMPanther; HMMTigr;	SSF51306; PTHR10806; TIGR02228;
TRIRE0053316	30.4589	30		Diego A. Martinez:transport protein particle complex of the Golgi, subunit bet5-like protein;Mick Ward:Related to subunit, bet5, of the TRAPP (transport protein particle) complex of the Golgi, which is involved in vesicular transport from ER to Golgi;	G0R7X7	YML077W	BET5	"Component of the TRAPP (transport protein particle) complex, which plays an essential role in the vesicular transport from endoplasmic reticulum to Golgi"	Undefined	3	0	Fungi	TRAPP complex subunit (Bet5), putative	GO:0051056; GO:0051234; GO:0009894; GO:0005783; GO:0005801; GO:0033121; GO:0033124; GO:0031323; GO:0008104; GO:0044431; GO:0070727; GO:0051641; GO:0019222; GO:0051336; GO:0050789; GO:0033036; GO:0048193; GO:0043234; GO:0005737; GO:0006886; GO:0080090; GO:0031329; GO:0009987; GO:0006888; GO:0046578; GO:0034613; GO:0051649; GO:0015031; GO:0005575; GO:0005634; GO:0016192; GO:0030811; GO:0046907; GO:…	regulation of small GTPase mediated signal transduction; establishment of localization; regulation of catabolic process; endoplasmic reticulum; cis-Golgi network; regulation of purine nucleotide catabolic process; regulation of GTP catabolic process; regulation of cellular metabolic process; protein localization; Golgi apparatus part; cellular macromolecule localization; cellular localization; re…	biological_process; biological_process; biological_process; cellular_component; cellular_component; biological_process; biological_process; biological_process; biological_process; cellular_component; biological_process; biological_process; biological_process; biological_process; biological_process; biological_process; biological_process; cellular_component; cellular_component; biological_process;…	IPR011012; IPR007233;	Longin-like; Sybindin-like protein;	superfamily; HMMPfam;	SSF64356; PF04099;
TRIRE0053811	0	2			G0R7T2	YPL259C	APM1	Mu1-like medium subunit of the clathrin-associated protein complex (AP-1). binds clathrin. involved in clathrin-dependent Golgi protein sorting	_	1	0	Fungi	NECHADRAFT_41721	GO:0051234; GO:0015031; GO:0008104; GO:0051641; GO:0033036; GO:0051649; GO:0005737; GO:0006886; GO:0005488; GO:0009987; GO:0008150; GO:0034613; GO:0043234; GO:0016192; GO:0046907; GO:0032991; GO:0045184; GO:0051179; GO:0003824; GO:0030131; GO:0030118; GO:0016740; GO:0005575; GO:0006810; GO:0030117; GO:0008152; GO:0044425; GO:0044444; GO:0044464; GO:0044424; GO:0003674; GO:0070727; GO:0048475; GO:…	establishment of localization; protein transport; protein localization; cellular localization; macromolecule localization; establishment of localization in cell; cytoplasm; intracellular protein transport; binding; cellular process; biological_process; cellular protein localization; protein complex; vesicle-mediated transport; intracellular transport; macromolecular complex; establishment of prot…	biological_process; biological_process; biological_process; biological_process; biological_process; biological_process; cellular_component; biological_process; molecular_function; biological_process; biological_process; biological_process; cellular_component; biological_process; biological_process; cellular_component; biological_process; biological_process; molecular_function; cellular_component;…	IPR008968; IPR011012; IPR008968; IPR001392; IPR001392; IPR001392;	Clathrin adaptor, mu subunit, C-terminal; Longin-like; Clathrin adaptor, mu subunit, C-terminal; Clathrin adaptor, mu subunit; Clathrin adaptor, mu subunit; Clathrin adaptor, mu subunit;	superfamily; superfamily; ProfileScan; ScanRegExp; HMMPanther; HMMPfam;	SSF49447; SSF64356; PS51072; PS00991; PTHR11998; PF00928;
TRIRE0055005	2.8012	19		Bernard Henrissat:candidate a-glycsoyltransferase related to mannosyltransferases;Glycosyltransferase Family 22;	G0R7Q4	YOR149C	SMP3	"Alpha 1,2-mannosyltransferase involved in glycosyl phosphatidyl inositol (GPI) biosynthesis. required for addition of the fourth, side branching mannose to the GPI core structure"	Secreted	1	17	Fungi	GPI mannosyltransferase, putative	GO:0044422; GO:0008654; GO:0090305; GO:0090304; GO:0000026; GO:0009987; GO:0006276; GO:0044237; GO:0044238; GO:0071554; GO:0016020; GO:0016021; GO:0000030; GO:0044464; GO:0004523; GO:0005783; GO:0005789; GO:0019637; GO:0042158; GO:0042157; GO:0044425; GO:0016740; GO:0031300; GO:0031301; GO:0003723; GO:0005575; GO:0043231; GO:0006505; GO:0006506; GO:0042546; GO:0070882; GO:0008150; GO:0008152; GO:…	organelle part; phospholipid biosynthetic process; nucleic acid phosphodiester bond hydrolysis; nucleic acid metabolic process; alpha-1,2-mannosyltransferase activity; cellular process; plasmid maintenance; cellular metabolic process; primary metabolic process; cell wall organization or biogenesis; membrane; integral to membrane; mannosyltransferase activity; cell part; ribonuclease H activity; e…	cellular_component; biological_process; biological_process; biological_process; molecular_function; biological_process; biological_process; biological_process; biological_process; biological_process; cellular_component; cellular_component; molecular_function; cellular_component; molecular_function; cellular_component; cellular_component; biological_process; biological_process; biological_process;…	IPR005599;	GPI mannosyltransferase;	HMMPfam;	PF03901;
TRIRE0055183	0.222222	11			G0RAA4	YPL146C	NOP53	Nucleolar protein. involved in biogenesis of the 60S subunit of the ribosome. interacts with rRNA processing factors Cbf5p and Nop2p. null mutant is viable but growth is severely impaired	Undefined	4	0	Fungi	P60 domain-containing protein				IPR011211; IPR011687;	Tumour suppressor protein Gltscr2; P60-like;	HMMPIR; HMMPfam;	PIRSF017302; PF07767;
TRIRE0055318	0	7		Diego A. Martinez:adaptor protein complex, alpha-adaptin subunit;Mick Ward:Hypothetical alpha adaptin, apl3, large subunit of adaptor protein (AP) complex of clathrin-coated vesicles;	G0RA82	YBL037W	APL3	"Alpha-adaptin, large subunit of the clathrin associated protein complex (AP-2). involved in vesicle mediated transport"	Undefined	3	0	Fungi	AP-2 complex subunit alpha	GO:0008104; GO:0023061; GO:0030100; GO:0044456; GO:0061024; GO:0009987; GO:0044459; GO:0005515; GO:0051049; GO:0030118; GO:0030119; GO:0005575; GO:0016023; GO:0022892; GO:0030117; GO:0032991; GO:0030665; GO:0030666; GO:0045807; GO:0044464; GO:0030662; GO:0031410; GO:0043231; GO:0030669; GO:0016183; GO:0016185; GO:0007268; GO:0007269; GO:0007267; GO:0001505; GO:0051641; GO:0051050; GO:0045334; GO:…	protein localization; signal release; regulation of endocytosis; synapse part; membrane organization; cellular process; plasma membrane part; protein binding; regulation of transport; clathrin coat; AP-type membrane coat adaptor complex; cellular_component; cytoplasmic membrane-bounded vesicle; substrate-specific transporter activity; membrane coat; macromolecular complex; clathrin coated vesicle…	biological_process; biological_process; biological_process; cellular_component; biological_process; biological_process; cellular_component; molecular_function; biological_process; cellular_component; cellular_component; cellular_component; cellular_component; molecular_function; cellular_component; cellular_component; cellular_component; cellular_component; biological_process; cellular_component;…	IPR009028; IPR011989; IPR003164; IPR002553; IPR008152; IPR003164;	Clathrin/coatomer adaptor, adaptin-like, appendage, C-terminal subdomain; Armadillo-like helical; Clathrin adaptor, alpha-adaptin, appendage, C-terminal subdomain; Clathrin/coatomer adaptor, adaptin-like, N-terminal; Clathrin adaptor, alpha/beta/gamma-adaptin, appendage, Ig-like subdomain; Clathrin adaptor, alpha-adaptin, appendage, C-terminal subdomain;	superfamily; Gene3D; Gene3D; HMMPfam; HMMPfam; HMMPfam;	SSF55711; G3D.1.25.10.10; G3D.3.30.310.30; PF01602; PF02883; PF02296;
TRIRE0055321	1.08691	18			G0RAE9	YKL165C	MCD4	Protein involved in glycosylphosphatidylinositol (GPI) anchor synthesis. multimembrane-spanning protein that localizes to the endoplasmic reticulum. highly conserved among eukaryotes	Secreted	2	31	Fungi	Similar to GPI ethanolamine phosphate transferase	GO:0051377; GO:0031224; GO:0008654; GO:0044238; GO:0009987; GO:0005618; GO:0043687; GO:0044237; GO:0071555; GO:0071554; GO:0016020; GO:0016021; GO:0000139; GO:0044464; GO:0015868; GO:0015867; GO:0015865; GO:0071705; GO:0005783; GO:0006501; GO:0005789; GO:0019637; GO:0042158; GO:0009277; GO:0042157; GO:0018410; GO:0016740; GO:0005773; GO:0005774; GO:0005575; GO:0043231; GO:0006505; GO:0006506; GO:…	mannose-ethanolamine phosphotransferase activity; intrinsic to membrane; phospholipid biosynthetic process; primary metabolic process; cellular process; cell wall; post-translational protein modification; cellular metabolic process; cell wall organization; cell wall organization or biogenesis; membrane; integral to membrane; Golgi membrane; cell part; purine ribonucleotide transport; ATP transpor…	molecular_function; cellular_component; biological_process; biological_process; biological_process; cellular_component; biological_process; biological_process; biological_process; biological_process; cellular_component; cellular_component; cellular_component; cellular_component; biological_process; biological_process; biological_process; biological_process; cellular_component; biological_process;…	IPR007070; IPR002591; IPR007070;	GPI ethanolamine phosphate transferase 1; Type I phosphodiesterase/nucleotide pyrophosphatase/phosphate transferase; GPI ethanolamine phosphate transferase 1;	HMMPanther; HMMPfam; HMMPfam;	PTHR12250; PF01663; PF04987;
TRIRE0055362	6.54921	19		Scott E. Baker:hsp70;	G0RA64	YER103W	SSA4	Heat shock protein that is highly induced upon stress. plays a role in SRP-dependent cotranslational protein-membrane targeting and translocation. member of the HSP70 family. cytoplasmic protein that concentrates in nuclei upon starvation	_	2	0	Fungi	Heat shock cognate 70 kDa protein	GO:0045892; GO:0006200; GO:0043234; GO:0044422; GO:0090304; GO:0035966; GO:0032940; GO:0043005; GO:2001141; GO:0023061; GO:0046034; GO:0009117; GO:0006457; GO:0006355; GO:0044456; GO:0032559; GO:0007267; GO:0016887; GO:0061024; GO:0032555; GO:0009987; GO:0009986; GO:0042995; GO:0005515; GO:0010556; GO:0016628; GO:0010558; GO:0006892; GO:0006195; GO:0055114; GO:0044433; GO:0009207; GO:0009205; GO:…	negative regulation of transcription, DNA-dependent; ATP catabolic process; protein complex; organelle part; nucleic acid metabolic process; response to topologically incorrect protein; secretion by cell; neuron projection; regulation of RNA biosynthetic process; signal release; ATP metabolic process; nucleotide metabolic process; protein folding; regulation of transcription, DNA-dependent; synap…	biological_process; biological_process; cellular_component; cellular_component; biological_process; biological_process; biological_process; cellular_component; biological_process; biological_process; biological_process; biological_process; biological_process; biological_process; cellular_component; molecular_function; biological_process; molecular_function; biological_process; molecular_function;…	IPR013126; IPR013126; IPR013126; IPR013126; IPR001023; IPR001023; IPR013126;	Heat shock protein 70; Heat shock protein 70; Heat shock protein 70; Heat shock protein 70; Heat shock protein Hsp70; Heat shock protein Hsp70; Heat shock protein 70;	BlastProDom; ScanRegExp; ScanRegExp; ScanRegExp; HMMPanther; HMMPanther; HMMPfam;	PD000089; PS00297; PS00329; PS01036; PTHR19375; PTHR19375; PF00012;
TRIRE0055534	0.766667	8			G0RA55	YBR243C	ALG7	"UDP-N-acetyl-glucosamine-1-P transferase, transfers Glc-Nac-P from UDP-GlcNac to Dol-P in the ER in the first step of the dolichol pathway of protein asparagine-linked glycosylation. inhibited by tunicamycin"	Undefined	4	0	Fungi	UDP-N-acetylglucosamine--dolichyl-phosphate N-acetylglucosaminephosphotransferase, putative	GO:0006041; GO:0006486; GO:0006044; GO:0006047; GO:0003975; GO:0044422; GO:0009060; GO:0005996; GO:0009987; GO:0070085; GO:0043687; GO:0055114; GO:0005975; GO:0005976; GO:0006040; GO:0044237; GO:0044238; GO:0005575; GO:0016020; GO:0016021; GO:0006461; GO:0032991; GO:0044464; GO:0016094; GO:0005783; GO:0008963; GO:0005789; GO:0045333; GO:0015980; GO:0006807; GO:0016740; GO:0031300; GO:0031301; GO:…	glucosamine metabolic process; protein glycosylation; N-acetylglucosamine metabolic process; UDP-N-acetylglucosamine metabolic process; UDP-N-acetylglucosamine-dolichyl-phosphate N-acetylglucosaminephosphotransferase activity; organelle part; aerobic respiration; monosaccharide metabolic process; cellular process; glycosylation; post-translational protein modification; oxidation-reduction process…	biological_process; biological_process; biological_process; biological_process; molecular_function; cellular_component; biological_process; biological_process; biological_process; biological_process; biological_process; biological_process; biological_process; biological_process; biological_process; biological_process; biological_process; cellular_component; cellular_component; cellular_component;…	IPR000715;	Glycosyl transferase, family 4;	HMMPfam;	PF00953;
TRIRE0055550	2.15238	10		Diego A. Martinez:adaptor protein complex AP-2, small subunit;Mick Ward:Related to small subunit, aps2, of the adaptor protein complex AP-2 of clathrin-coated vesicles; involved in protein sorting at the plasma membrane;	G0RAU9	YJR058C	APS2	"Small subunit of the clathrin-associated adaptor complex AP-2, which is involved in protein sorting at the plasma membrane. related to the sigma subunit of the mammalian plasma membrane clathrin-associated protein (AP-2) complex"	Undefined	4	0	Fungi	AP-2 complex subunit sigma, putative	GO:0002682; GO:0040011; GO:0008104; GO:0042221; GO:0030100; GO:0033036; GO:0016032; GO:0006935; GO:0030182; GO:0061024; GO:0009987; GO:0044459; GO:0032989; GO:0005515; GO:0007169; GO:0048812; GO:0007275; GO:0042330; GO:0007165; GO:0007167; GO:0007166; GO:0009966; GO:0002697; GO:0009653; GO:0009968; GO:0051049; GO:0030118; GO:0030119; GO:0005575; GO:0016023; GO:0016020; GO:0030117; GO:0000139; GO:…	regulation of immune system process; locomotion; protein localization; response to chemical stimulus; regulation of endocytosis; macromolecule localization; viral reproduction; chemotaxis; neuron differentiation; membrane organization; cellular process; plasma membrane part; cellular component morphogenesis; protein binding; transmembrane receptor protein tyrosine kinase signaling pathway; neuron…	biological_process; biological_process; biological_process; biological_process; biological_process; biological_process; biological_process; biological_process; biological_process; biological_process; biological_process; cellular_component; biological_process; molecular_function; biological_process; biological_process; biological_process; biological_process; biological_process; biological_process;…	IPR011012; IPR000804;	Longin-like; Clathrin adaptor complex, small chain;	superfamily; HMMPfam;	SSF64356; PF01217;
TRIRE0055570	0.333333	8		Diego A. Martinez:exocyst complex subunit;Mick Ward:Exo70 subunit of the exocyst complex that mediates targeting of secretory vesicles to sites of exocytosis;	G0RAE5	YJL085W	EXO70	"Essential 70kDa subunit of the exocyst complex (Sec3p, Sec5p, Sec6p, Sec8p, Sec10p, Sec15p, Exo70p, and Exo84p), which has the essential function of mediating polarized targeting of secretory vesicles to active sites of exocytosis"	_	1	0	Fungi	Exocyst complex protein exo70	GO:0051234; GO:0032940; GO:0001411; GO:0022406; GO:0000145; GO:0015031; GO:0048284; GO:0008104; GO:0000003; GO:0051641; GO:0048278; GO:0006996; GO:0016043; GO:0033036; GO:0051649; GO:0005546; GO:0006906; GO:0005737; GO:0006887; GO:0005488; GO:0007105; GO:0030010; GO:0061024; GO:0061025; GO:0009987; GO:0051301; GO:0008289; GO:0033205; GO:0016050; GO:0042995; GO:0019954; GO:0048193; GO:0043234; GO:…	establishment of localization; secretion by cell; hyphal tip; membrane docking; exocyst; protein transport; organelle fusion; protein localization; reproduction; cellular localization; vesicle docking; organelle organization; cellular component organization; macromolecule localization; establishment of localization in cell; phosphatidylinositol-4,5-bisphosphate binding; vesicle fusion; cytoplasm;…	biological_process; biological_process; cellular_component; biological_process; cellular_component; biological_process; biological_process; biological_process; biological_process; biological_process; biological_process; biological_process; biological_process; biological_process; biological_process; molecular_function; biological_process; cellular_component; biological_process; molecular_function;…	IPR004140; IPR004140;	Exo70 exocyst complex subunit; Exo70 exocyst complex subunit;	HMMPanther; HMMPfam;	PTHR12542; PF03081;
TRIRE0055857	0	1		Diego A. Martinez:exocyst complex subunit;Mick Ward:Hypothetical exocyst complex subunit, exo84, with role in spliceosome assembly;	G0R9T9	YBR102C	EXO84	"Essential protein with dual roles in spliceosome assembly and exocytosis. the exocyst complex (Sec3p, Sec5p, Sec6p, Sec8p, Sec10p, Sec15p, Exo70p, and Exo84p) mediates polarized targeting of secretory vesicles to active sites of exocytosis"	Undefined	4	0	Fungi	Similar to exocyst complex component exo84	GO:0051234; GO:0032940; GO:0022613; GO:0000145; GO:0015031; GO:0071944; GO:0034641; GO:0090304; GO:0008104; GO:0000245; GO:0051641; GO:0043933; GO:0071842; GO:0006807; GO:0022607; GO:0033036; GO:0051649; GO:0043234; GO:0005737; GO:0006887; GO:0031982; GO:0044260; GO:0016071; GO:0016070; GO:0009987; GO:0071843; GO:0008289; GO:0044085; GO:0031988; GO:0005515; GO:0006139; GO:0042995; GO:0010467; GO:…	establishment of localization; secretion by cell; ribonucleoprotein complex biogenesis; exocyst; protein transport; cell periphery; cellular nitrogen compound metabolic process; nucleic acid metabolic process; protein localization; spliceosomal complex assembly; cellular localization; macromolecular complex subunit organization; cellular component organization at cellular level; nitrogen compound…	biological_process; biological_process; biological_process; cellular_component; biological_process; cellular_component; biological_process; biological_process; biological_process; biological_process; biological_process; biological_process; biological_process; biological_process; biological_process; biological_process; biological_process; cellular_component; cellular_component; biological_process;…	IPR009078; IPR011993;	Ferritin/ribonucleotide reductase-like; Pleckstrin homology-type;	superfamily; Gene3D;	SSF47240; G3D.2.30.29.30;
TRIRE0055891	0	1			G0RAC8	YPL003W	ULA1	"Protein that acts together with Uba3p to activate Rub1p before its conjugation to proteins (neddylation), which may play a role in protein degradation"	_	2	0	Fungi	Similar to NEDD8-activating enzyme E1 regulatory subunit	GO:0002119; GO:0044237; GO:0090304; GO:0010948; GO:0042221; GO:0010942; GO:0010941; GO:0007049; GO:0032559; GO:0032555; GO:0009987; GO:0060429; GO:0005515; GO:0048731; GO:0007275; GO:0010252; GO:0007165; GO:0022402; GO:0009790; GO:0009791; GO:0009965; GO:0009415; GO:0009414; GO:0009653; GO:0005575; GO:0044238; GO:0016020; GO:0044464; GO:0009719; GO:0065007; GO:0007346; GO:0032991; GO:0019098; GO:…	nematode larval development; cellular metabolic process; nucleic acid metabolic process; negative regulation of cell cycle process; response to chemical stimulus; positive regulation of cell death; regulation of cell death; cell cycle; adenyl ribonucleotide binding; purine ribonucleotide binding; cellular process; epithelium development; protein binding; system development; multicellular organism…	biological_process; biological_process; biological_process; biological_process; biological_process; biological_process; biological_process; biological_process; molecular_function; molecular_function; biological_process; biological_process; molecular_function; biological_process; biological_process; biological_process; biological_process; biological_process; biological_process; biological_process;…	IPR009036; IPR000594; IPR000594;	Molybdenum cofactor biosynthesis, MoeB; UBA/THIF-type NAD/FAD binding fold; UBA/THIF-type NAD/FAD binding fold;	superfamily; ProfileScan; HMMPfam;	SSF69572; PS50204; PF00899;
TRIRE0055999	0	10			G0RA73				_	1	0	Fungi	Alpha-galactosidase (Fragment)	GO:0016936; GO:0005102; GO:0046352; GO:0008150; GO:0032940; GO:0044247; GO:0071554; GO:0006677; GO:0005994; GO:0005995; GO:0006672; GO:0016139; GO:0010412; GO:0009987; GO:0052692; GO:0044459; GO:0005515; GO:0048731; GO:0005618; GO:0007275; GO:0031323; GO:0010383; GO:0010382; GO:0009909; GO:0009965; GO:0005975; GO:0005976; GO:0044036; GO:0044237; GO:0044238; GO:0016023; GO:0016020; GO:0044039; GO:…	galactoside binding; receptor binding; disaccharide catabolic process; biological_process; secretion by cell; cellular polysaccharide catabolic process; cell wall organization or biogenesis; glycosylceramide metabolic process; melibiose metabolic process; melibiose catabolic process; ceramide metabolic process; glycoside catabolic process; mannan metabolic process; cellular process; raffinose alp…	molecular_function; molecular_function; biological_process; biological_process; biological_process; biological_process; biological_process; biological_process; biological_process; biological_process; biological_process; biological_process; biological_process; biological_process; molecular_function; cellular_component; molecular_function; biological_process; cellular_component; biological_process;…	IPR000111; IPR000111; IPR000111;	Glycoside hydrolase, clan GH-D; Glycoside hydrolase, clan GH-D; Glycoside hydrolase, clan GH-D;	BlastProDom; ScanRegExp; HMMPfam;	PD002572; PS00512; PF02065;
TRIRE0056169	0	1			G0RBK7	YLR417W	VPS36	Component of the ESCRT-II complex. contains the GLUE (GRAM Like Ubiquitin binding in EAP45) domain which is involved in interactions with ESCRT-I and ubiquitin-dependent sorting of proteins into the endosome	_	1	0	Fungi	Vacuolar protein sorting protein (Vps36), putative	GO:0005488; GO:0044464; GO:0008270; GO:0003674; GO:0043167; GO:0043169; GO:0005575; GO:0046872; GO:0005623; GO:0005622; GO:0046914;	binding; cell part; zinc ion binding; molecular_function; ion binding; cation binding; cellular_component; metal ion binding; cell; intracellular; transition metal ion binding;	molecular_function; cellular_component; molecular_function; molecular_function; molecular_function; molecular_function; cellular_component; molecular_function; cellular_component; cellular_component; molecular_function;	IPR013324; IPR001876;	RNA polymerase sigma factor, region 3/4; Zinc finger, RanBP2-type;	superfamily; HMMSmart;	SSF88659; SM00547;
TRIRE0056203	0.450549	17	gpi18	Bernard Henrissat:related to dolichyl-phosphate-mannose a-mannosyltransferases;Glycosyltransferase Family 76;	G0RBB8	YBR004C	GPI18	"Functional ortholog of human PIG-V, which is a mannosyltransferase that transfers the second mannose in glycosylphosphatidylinositol biosynthesis. the authentic, non-tagged protein was localized to mitochondria"	Secreted	3	36	Fungi	DUF409 domain protein	GO:0042175; GO:0005783; GO:0008610; GO:0044237; GO:0005789; GO:0044432; GO:0019637; GO:0042158; GO:0043412; GO:0042157; GO:0044249; GO:0005737; GO:0046486; GO:0044267; GO:0009987; GO:0006497; GO:0046488; GO:0044260; GO:0031090; GO:0005575; GO:0043231; GO:0006505; GO:0006506; GO:0006464; GO:0012505; GO:0009058; GO:0044425; GO:0044424; GO:0044255; GO:0008654; GO:0031224; GO:0044238; GO:0016020; GO:…	nuclear outer membrane-endoplasmic reticulum membrane network; endoplasmic reticulum; lipid biosynthetic process; cellular metabolic process; endoplasmic reticulum membrane; endoplasmic reticulum part; organophosphate metabolic process; lipoprotein biosynthetic process; macromolecule modification; lipoprotein metabolic process; cellular biosynthetic process; cytoplasm; glycerolipid metabolic proc…	cellular_component; cellular_component; biological_process; biological_process; cellular_component; cellular_component; biological_process; biological_process; biological_process; biological_process; biological_process; cellular_component; biological_process; biological_process; biological_process; biological_process; biological_process; biological_process; cellular_component; cellular_component;…	IPR007315; IPR007315;	Mannosyltransferase, PIG-V; Mannosyltransferase, PIG-V;	HMMPanther; HMMPfam;	PTHR12468; PF04188;
TRIRE0056318	0.230769	16			G0RCI4	YGL200C	EMP24	"Integral membrane component of endoplasmic reticulum-derived COPII-coated vesicles, which function in ER to Golgi transport"	Secreted	2	22	Fungi	Endosomal protein P24B	GO:0042175; GO:0051234; GO:0051235; GO:0005783; GO:0051651; GO:0015031; GO:0044422; GO:0005789; GO:0044432; GO:0008104; GO:0044431; GO:0051641; GO:0035437; GO:0006996; GO:0006810; GO:0051649; GO:0005737; GO:0043227; GO:0031982; GO:0006886; GO:0009987; GO:0006888; GO:0031988; GO:0016050; GO:0034613; GO:0043229; GO:0031090; GO:0048193; GO:0005575; GO:0033036; GO:0043231; GO:0065007; GO:0046907; GO:…	nuclear outer membrane-endoplasmic reticulum membrane network; establishment of localization; maintenance of location; endoplasmic reticulum; maintenance of location in cell; protein transport; organelle part; endoplasmic reticulum membrane; endoplasmic reticulum part; protein localization; Golgi apparatus part; cellular localization; maintenance of protein localization in endoplasmic reticulum; …	cellular_component; biological_process; biological_process; cellular_component; biological_process; biological_process; cellular_component; cellular_component; cellular_component; biological_process; cellular_component; biological_process; biological_process; biological_process; biological_process; biological_process; cellular_component; cellular_component; cellular_component; biological_process;…	IPR009038; IPR000348;	GOLD; emp24/gp25L/p24;	ProfileScan; HMMPfam;	PS50866; PF01105;
TRIRE0056812	4.91667	11			G0RBP4	YGR227W	DIE2	"Dolichyl-phosphoglucose-dependent glucosyltransferase of the ER, functions in the dolichol pathway that synthesizes the dolichol-linked oligosaccharide precursor for N-linked protein glycosylation, has a role in regulation of ITR1 and INO1"	Undefined	5	0	Fungi	Alpha-1,2 glucosyltransferase alg10	GO:0042175; GO:0006486; GO:0005783; GO:0031224; GO:0005789; GO:0009311; GO:0044432; GO:0009312; GO:0044237; GO:0043412; GO:0043413; GO:0044249; GO:0005737; GO:0016740; GO:0044267; GO:0009987; GO:0070085; GO:0006487; GO:0044260; GO:0031090; GO:0005575; GO:0043231; GO:0006464; GO:0012505; GO:0006488; GO:0004583; GO:0016051; GO:0044425; GO:0044424; GO:0009058; GO:0044262; GO:0044422; GO:0044238; GO:…	nuclear outer membrane-endoplasmic reticulum membrane network; protein glycosylation; endoplasmic reticulum; intrinsic to membrane; endoplasmic reticulum membrane; oligosaccharide metabolic process; endoplasmic reticulum part; oligosaccharide biosynthetic process; cellular metabolic process; macromolecule modification; macromolecule glycosylation; cellular biosynthetic process; cytoplasm; transfe…	cellular_component; biological_process; cellular_component; cellular_component; cellular_component; biological_process; cellular_component; biological_process; biological_process; biological_process; biological_process; biological_process; cellular_component; molecular_function; biological_process; biological_process; biological_process; biological_process; biological_process; cellular_component;…	IPR007006; IPR007006; IPR007006;	Glycosyltransferase, ALG10; Glycosyltransferase, ALG10; Glycosyltransferase, ALG10;	HMMPanther; HMMPanther; HMMPfam;	PTHR12989; PTHR12989; PF04922;
TRIRE0057274	0	3			G0RDF1		RIC1	IPR009771:Ribosome control protein 1	Undefined	5	0	Fungi	DUF1339 domain protein	GO:0019220; GO:0019222; GO:0042325; GO:0050789; GO:0019207; GO:0031323; GO:0008150; GO:0005956; GO:0043234; GO:0051174; GO:0044424; GO:0050790; GO:0065009; GO:0050794; GO:0005575; GO:0065007; GO:0044464; GO:0032991; GO:0030234; GO:0003674; GO:0019887; GO:0005622; GO:0005623;	regulation of phosphate metabolic process; regulation of metabolic process; regulation of phosphorylation; regulation of biological process; kinase regulator activity; regulation of cellular metabolic process; biological_process; protein kinase CK2 complex; protein complex; regulation of phosphorus metabolic process; intracellular part; regulation of catalytic activity; regulation of molecular fu…	biological_process; biological_process; biological_process; biological_process; molecular_function; biological_process; biological_process; cellular_component; cellular_component; biological_process; cellular_component; biological_process; biological_process; biological_process; cellular_component; biological_process; cellular_component; cellular_component; molecular_function; molecular_function;…	IPR011046; IPR011045; IPR009771;	WD40 repeat-like-containing domain; Nitrous oxide reductase, N-terminal; Ribosome control protein 1;	superfamily; superfamily; HMMPfam;	SSF50978; SSF50974; PF07064;
TRIRE0058609	68.5908	9		Bernard Henrissat:candidate a-mannosyltransferase;Glycosyltransferase Family 62;	G0RFD2	YPL050C	MNN9	"Subunit of Golgi mannosyltransferase complex also containing Anp1p, Mnn10p, Mnn11p, and Hoc1p that mediates elongation of the polysaccharide mannan backbone. forms a separate complex with Van1p that is also involved in backbone elongation"	Undefined	4	0	Fungi	MNN9 protein	GO:0006486; GO:0031224; GO:0071555; GO:0010948; GO:0042221; GO:0035690; GO:0009987; GO:0070085; GO:0005515; GO:0000139; GO:0010382; GO:0006056; GO:0006057; GO:0005975; GO:0044036; GO:0000136; GO:0005575; GO:0044238; GO:0071554; GO:0016020; GO:0016021; GO:0000032; GO:0000030; GO:0032991; GO:0065007; GO:0044464; GO:0010564; GO:0005783; GO:0005789; GO:0044237; GO:0042493; GO:0044425; GO:0031984; GO:…	protein glycosylation; intrinsic to membrane; cell wall organization; negative regulation of cell cycle process; response to chemical stimulus; cellular response to drug; cellular process; glycosylation; protein binding; Golgi membrane; cellular cell wall macromolecule metabolic process; mannoprotein metabolic process; mannoprotein biosynthetic process; carbohydrate metabolic process; cell wall m…	biological_process; cellular_component; biological_process; biological_process; biological_process; biological_process; biological_process; biological_process; molecular_function; cellular_component; biological_process; biological_process; biological_process; biological_process; biological_process; cellular_component; cellular_component; biological_process; biological_process; cellular_component;…	IPR005109;	Anp1;	HMMPfam;	PF03452;
TRIRE0058990	0.230769	16		Diego A. Martinez:v-SNARE protein;Mick Ward:Hypothetical v-SNARE, bos1, involved in vesicular transport from the ER to the Golgi;	G0REP8	YLR078C	BOS1	"v-SNARE (vesicle specific SNAP receptor), localized to the endoplasmic reticulum membrane and necessary for vesicular transport from the ER to the Golgi"	Undefined	5	0	Fungi	Transport protein BOS1	GO:0042175; GO:0051234; GO:0005783; GO:0015031; GO:0031224; GO:0005789; GO:0061024; GO:0044432; GO:0044433; GO:0008104; GO:0044431; GO:0051641; GO:0006996; GO:0016050; GO:0016020; GO:0051649; GO:0043234; GO:0005737; GO:0006886; GO:0005488; GO:0048284; GO:0048280; GO:0005484; GO:0030658; GO:0009987; GO:0012506; GO:0006888; GO:0031988; GO:0005515; GO:0034613; GO:0031090; GO:0048193; GO:0005575; GO:…	nuclear outer membrane-endoplasmic reticulum membrane network; establishment of localization; endoplasmic reticulum; protein transport; intrinsic to membrane; endoplasmic reticulum membrane; membrane organization; endoplasmic reticulum part; cytoplasmic vesicle part; protein localization; Golgi apparatus part; cellular localization; organelle organization; vesicle organization; membrane; establis…	cellular_component; biological_process; cellular_component; biological_process; cellular_component; cellular_component; biological_process; cellular_component; cellular_component; biological_process; cellular_component; biological_process; biological_process; biological_process; cellular_component; biological_process; cellular_component; cellular_component; biological_process; molecular_function;…	IPR007705;	Vesicle transport v-SNARE, N-terminal;	HMMPfam;	PF05008;
TRIRE0059070	0	2			G0REC4	YKL197C	PEX1	"AAA-family ATPase peroxin required for peroxisome biogenesis, contains two 230 amino acid ATP-binding AAA cassettes, upregulated in anaerobiosis. Pex1p and Pex6p interact via their N-terminal AAA-cassettes"	Undefined	5	0	Fungi	Peroxisome biosynthesis protein (PAS1/Peroxin-1), putative	GO:0006200; GO:0008104; GO:0072662; GO:0072663; GO:0033036; GO:0032559; GO:0016887; GO:0032555; GO:0009987; GO:0009199; GO:0034613; GO:0032553; GO:0006195; GO:0031903; GO:0009207; GO:0009205; GO:0009203; GO:0044237; GO:0044238; GO:0016020; GO:0017111; GO:0044464; GO:0006605; GO:0072594; GO:0006163; GO:0009166; GO:0036094; GO:0051641; GO:0030554; GO:0046034; GO:0033365; GO:0005778; GO:0044281; GO:…	ATP catabolic process; protein localization; protein localization to peroxisome; establishment of protein localization to peroxisome; macromolecule localization; adenyl ribonucleotide binding; ATPase activity; purine ribonucleotide binding; cellular process; ribonucleoside triphosphate metabolic process; cellular protein localization; ribonucleotide binding; purine nucleotide catabolic process; m…	biological_process; biological_process; biological_process; biological_process; biological_process; molecular_function; molecular_function; molecular_function; biological_process; biological_process; biological_process; molecular_function; biological_process; cellular_component; biological_process; biological_process; biological_process; biological_process; biological_process; cellular_component;…	IPR012678; IPR003593; IPR003593; IPR003959; IPR003959;	Ribosomal protein L23/L15e, core; ATPase, AAA+ type, core; ATPase, AAA+ type, core; ATPase, AAA-type, core; ATPase, AAA-type, core;	superfamily; HMMSmart; HMMSmart; HMMPfam; HMMPfam;	SSF54189; SM00382; SM00382; PF00004; PF00004;
TRIRE0059232	0	1			G0RG93	YLR397C	AFG2	"ATPase of the CDC48/PAS1/SEC18 (AAA) family, forms a hexameric complex. may be involved in degradation of aberrant mRNAs"	Undefined	5	0	Fungi	AAA family ATPase, CDC48 subfamily	GO:0006200; GO:0010498; GO:0046034; GO:0009117; GO:0006508; GO:0032559; GO:0016887; GO:0032555; GO:0044351; GO:0009199; GO:0032553; GO:0005615; GO:0005737; GO:0006195; GO:0009207; GO:0009205; GO:0009203; GO:0044237; GO:0044238; GO:0016023; GO:0005576; GO:0017111; GO:0044464; GO:0031410; GO:0006163; GO:0009166; GO:0036094; GO:0006511; GO:0009057; GO:0030554; GO:0051603; GO:0045335; GO:0050896; GO:…	ATP catabolic process; proteasomal protein catabolic process; ATP metabolic process; nucleotide metabolic process; proteolysis; adenyl ribonucleotide binding; ATPase activity; purine ribonucleotide binding; macropinocytosis; ribonucleoside triphosphate metabolic process; ribonucleotide binding; extracellular space; cytoplasm; purine nucleotide catabolic process; purine ribonucleoside triphosphate…	biological_process; biological_process; biological_process; biological_process; biological_process; molecular_function; molecular_function; molecular_function; biological_process; biological_process; molecular_function; cellular_component; cellular_component; biological_process; biological_process; biological_process; biological_process; biological_process; biological_process; cellular_component;…	IPR009010; IPR003960; IPR003593; IPR003593; IPR003959; IPR003959;	Aspartate decarboxylase-like fold; ATPase, AAA-type, conserved site; ATPase, AAA+ type, core; ATPase, AAA+ type, core; ATPase, AAA-type, core; ATPase, AAA-type, core;	superfamily; ScanRegExp; HMMSmart; HMMSmart; HMMPfam; HMMPfam;	SSF50692; PS00674; SM00382; SM00382; PF00004; PF00004;
TRIRE0059359	0	1			G0RGA9	YJL168C	SET2	"Histone methyltransferase with a role in transcriptional elongation, methylates a lysine residue of histone H3. associates with the C-terminal domain of Rpo21p. histone methylation activity is regulated by phosphorylation status of Rpo21p"	Undefined	4	0	Pezizomycotina	Histone-lysine N-methyltransferase (Ash1), putative	GO:0006325; GO:0005622; GO:0051276; GO:0008168; GO:0043227; GO:0008757; GO:0006996; GO:0032259; GO:0018193; GO:0043414; GO:0018024; GO:0016741; GO:0016740; GO:0044267; GO:0009987; GO:0044260; GO:0005623; GO:0016569; GO:0016568; GO:0005575; GO:0005634; GO:0043231; GO:0016279; GO:0006464; GO:0042054; GO:0003824; GO:0044424; GO:0008170; GO:0044237; GO:0044238; GO:0008213; GO:0008150; GO:0043170; GO:…	chromatin organization; intracellular; chromosome organization; methyltransferase activity; membrane-bounded organelle; S-adenosylmethionine-dependent methyltransferase activity; organelle organization; methylation; peptidyl-amino acid modification; macromolecule methylation; histone-lysine N-methyltransferase activity; transferase activity, transferring one-carbon groups; transferase activity; c…	biological_process; cellular_component; biological_process; molecular_function; cellular_component; molecular_function; biological_process; biological_process; biological_process; biological_process; molecular_function; molecular_function; molecular_function; biological_process; biological_process; biological_process; cellular_component; biological_process; biological_process; cellular_component;…	IPR001214; IPR003616; IPR001214; IPR003616; IPR001214;	SET domain; Post-SET domain; SET domain; Post-SET domain; SET domain;	ProfileScan; ProfileScan; HMMSmart; HMMSmart; HMMPfam;	PS50280; PS50868; SM00317; SM00508; PF00856;
TRIRE0059958	0	3			G0RH39	YNL106C	INP52	"Phosphatidylinositol 4,5-bisphosphate 5-phosphatase, synaptojanin-like protein with an N-terminal Sac1 domain, plays a role in endocytosis. hyperosmotic stress causes translocation to actin patches"	_	2	0	Fungi	Inositol polyphosphate phosphatase, putative	GO:0046486; GO:0006629; GO:0016310; GO:0046854; GO:0009987; GO:0046488; GO:0046834; GO:0019637; GO:0006796; GO:0030258; GO:0006793; GO:0044237; GO:0044238; GO:0006644; GO:0006650; GO:0008150; GO:0044255; GO:0008152;	glycerolipid metabolic process; lipid metabolic process; phosphorylation; phosphatidylinositol phosphorylation; cellular process; phosphatidylinositol metabolic process; lipid phosphorylation; organophosphate metabolic process; phosphate-containing compound metabolic process; lipid modification; phosphorus metabolic process; cellular metabolic process; primary metabolic process; phospholipid meta…	biological_process; biological_process; biological_process; biological_process; biological_process; biological_process; biological_process; biological_process; biological_process; biological_process; biological_process; biological_process; biological_process; biological_process; biological_process; biological_process; biological_process; biological_process;	IPR011047; IPR000300; IPR001680; IPR005135;	Quinonprotein alcohol dehydrogenase-like; Inositol polyphosphate related phosphatase; WD40 repeat; Endonuclease/exonuclease/phosphatase;	superfamily; HMMSmart; HMMPfam; HMMPfam;	SSF50998; SM00128; PF00400; PF03372;
TRIRE0060085	233.9	35		Bernard Henrissat:candidate a-glucosidase;Glycoside Hydrolase Family 31;	G0RH13	YBR229C	ROT2	"Glucosidase II catalytic subunit required for normal cell wall synthesis. mutations in rot2 suppress tor2 mutations, and are synthetically lethal with rot1 mutations"	_	2	0	Fungi	Glycosyl hydrolase 31	GO:0016787; GO:0005488; GO:0016798; GO:0003674; GO:0004553; GO:0005975; GO:0003824; GO:0044238; GO:0030246; GO:0008150; GO:0008152;	hydrolase activity; binding; hydrolase activity, acting on glycosyl bonds; molecular_function; hydrolase activity, hydrolyzing O-glycosyl compounds; carbohydrate metabolic process; catalytic activity; primary metabolic process; carbohydrate binding; biological_process; metabolic process;	molecular_function; molecular_function; molecular_function; molecular_function; molecular_function; biological_process; molecular_function; biological_process; molecular_function; biological_process; biological_process;	IPR000322;	Glycoside hydrolase, family 31;	HMMPfam;	PF01055;
TRIRE0060091	0	8			G0RGY4	YMR150C	IMP1	"Catalytic subunit of the mitochondrial inner membrane peptidase complex, required for maturation of mitochondrial proteins of the intermembrane space. complex contains Imp1p and Imp2p (both catalytic subunits), and Som1p"	Secreted	5	28	Fungi	Mitochondrial inner membrane protease	GO:0045184; GO:0051234; GO:0072655; GO:0015031; GO:0044444; GO:0044422; GO:0031975; GO:0004222; GO:0042720; GO:0008104; GO:0043227; GO:0051641; GO:0006839; GO:0006996; GO:0044237; GO:0005739; GO:0005515; GO:0006810; GO:0051649; GO:0051604; GO:0043234; GO:0044455; GO:0044446; GO:0006886; GO:0005488; GO:0019866; GO:0044267; GO:0005622; GO:0009987; GO:0004175; GO:0044260; GO:0006508; GO:0034613; GO:…	establishment of protein localization; establishment of localization; establishment of protein localization to mitochondrion; protein transport; cytoplasmic part; organelle part; envelope; metalloendopeptidase activity; mitochondrial inner membrane peptidase complex; protein localization; membrane-bounded organelle; cellular localization; mitochondrial transport; organelle organization; cellular …	biological_process; biological_process; biological_process; biological_process; cellular_component; cellular_component; cellular_component; molecular_function; cellular_component; biological_process; cellular_component; biological_process; biological_process; biological_process; biological_process; cellular_component; molecular_function; biological_process; biological_process; biological_process;…	IPR011056; IPR000223; IPR000223; IPR000223;	Peptidase S24/S26A/S26B/S26C, beta-ribbon domain; Peptidase S26A, signal peptidase I; Peptidase S26A, signal peptidase I; Peptidase S26A, signal peptidase I;	superfamily; ScanRegExp; HMMPanther; HMMTigr;	SSF51306; PS00760; PTHR12383; TIGR02227;
TRIRE0060136	0	8			G0RHQ3				_	1	0	Fungi	Predicted protein (Fragment)	GO:0051234; GO:0048199; GO:0051641; GO:0051640; GO:0006996; GO:0051649; GO:0051648; GO:0061024; GO:0009987; GO:0006888; GO:0016050; GO:0048193; GO:0016192; GO:0046907; GO:0051179; GO:0051656; GO:0051650; GO:0006810; GO:0008150; GO:0090114; GO:0048208; GO:0006900; GO:0006901; GO:0006903; GO:0016044; GO:0048207; GO:0016043; GO:0071842; GO:0071841; GO:0071840;	establishment of localization; vesicle targeting, to, from or within Golgi; cellular localization; organelle localization; organelle organization; establishment of localization in cell; vesicle localization; membrane organization; cellular process; ER to Golgi vesicle-mediated transport; vesicle organization; Golgi vesicle transport; vesicle-mediated transport; intracellular transport; localizati…	biological_process; biological_process; biological_process; biological_process; biological_process; biological_process; biological_process; biological_process; biological_process; biological_process; biological_process; biological_process; biological_process; biological_process; biological_process; biological_process; biological_process; biological_process; biological_process; biological_process;…
TRIRE0060243	7.15238	11	apm1	Diego A. Martinez:adaptor protein complex AP-1, medium subunit;Mick Ward:Related to medium subunit, apm1, of the adaptor protein complex AP-1 of clathrin-coated vesicles; involved in vesicle-mediated transport;	G0RH76	YPL259C	APM1	Mu1-like medium subunit of the clathrin-associated protein complex (AP-1). binds clathrin. involved in clathrin-dependent Golgi protein sorting	Undefined	5	0	Fungi	AP-1 complex subunit mu-1	GO:0044422; GO:0002682; GO:0008104; GO:0005774; GO:0033036; GO:0016032; GO:0061024; GO:0009987; GO:0005515; GO:0032153; GO:0051286; GO:0002697; GO:0030118; GO:0030119; GO:0005575; GO:0016023; GO:0016020; GO:0030117; GO:0000139; GO:0044464; GO:0030665; GO:0030660; GO:0005768; GO:0030662; GO:0031410; GO:0043231; GO:0005765; GO:0010564; GO:0005764; GO:0043232; GO:0051641; GO:0033043; GO:0050690; GO:…	organelle part; regulation of immune system process; protein localization; vacuolar membrane; macromolecule localization; viral reproduction; membrane organization; cellular process; protein binding; cell division site; cell tip; regulation of immune effector process; clathrin coat; AP-type membrane coat adaptor complex; cellular_component; cytoplasmic membrane-bounded vesicle; membrane; membrane…	cellular_component; biological_process; biological_process; cellular_component; biological_process; biological_process; biological_process; biological_process; molecular_function; cellular_component; cellular_component; biological_process; cellular_component; cellular_component; cellular_component; cellular_component; cellular_component; cellular_component; cellular_component; cellular_component;…	IPR008968; IPR011012; IPR008968; IPR001392; IPR001392; IPR001392; IPR001392; IPR001392;	Clathrin adaptor, mu subunit, C-terminal; Longin-like; Clathrin adaptor, mu subunit, C-terminal; Clathrin adaptor, mu subunit; Clathrin adaptor, mu subunit; Clathrin adaptor, mu subunit; Clathrin adaptor, mu subunit; Clathrin adaptor, mu subunit;	superfamily; superfamily; ProfileScan; ScanRegExp; ScanRegExp; HMMPanther; HMMPanther; HMMPfam;	SSF49447; SSF64356; PS51072; PS00990; PS00991; PTHR11998; PTHR11998; PF00928;
TRIRE0060331	0	1		Mick Ward:Small GTPase of the Rab/Ypt family, similar to ypt7 and rab7 involved in vacuolar biogenesis;Small GTPase of the Rab/Ypt family;	G0RHP3	YML001W	YPT7	"GTPase. GTP-binding protein of the rab family. required for homotypic fusion event in vacuole inheritance, for endosome-endosome fusion, similar to mammalian Rab7"	Undefined	5	0	Fungi	Rab7 protein	GO:0048869; GO:0007435; GO:0090382; GO:0008104; GO:0046039; GO:0019001; GO:0097208; GO:0019003; GO:0044146; GO:0033036; GO:0044144; GO:0032555; GO:0009987; GO:0009199; GO:0045022; GO:0034613; GO:0032553; GO:0048731; GO:0032010; GO:0048732; GO:0007275; GO:0060249; GO:0048771; GO:0048518; GO:0007165; GO:0017048; GO:0009966; GO:0006195; GO:0010089; GO:0010087; GO:0045926; GO:0009968; GO:0009207; GO:…	cellular developmental process; salivary gland morphogenesis; phagosome maturation; protein localization; GTP metabolic process; guanyl nucleotide binding; alveolar lamellar body; GDP binding; negative regulation of growth of symbiont involved in interaction with host; macromolecule localization; modulation of growth of symbiont involved in interaction with host; purine ribonucleotide binding; ce…	biological_process; biological_process; biological_process; biological_process; biological_process; molecular_function; cellular_component; molecular_function; biological_process; biological_process; biological_process; molecular_function; biological_process; biological_process; biological_process; biological_process; molecular_function; biological_process; cellular_component; biological_process;…	IPR002078; IPR005225; IPR003577; IPR003579; IPR003578; IPR002041; IPR013753;	RNA polymerase sigma factor 54, interaction; Small GTP-binding protein; Ras small GTPase, Ras type; Ras small GTPase, Rab type; Small GTPase, Rho type; Ran GTPase; Ras;	ScanRegExp; HMMTigr; HMMSmart; HMMSmart; HMMSmart; HMMSmart; HMMPfam;	PS00675; TIGR00231; SM00173; SM00175; SM00174; SM00176; PF00071;
TRIRE0060349	0.333333	8		Diego A. Martinez:exocyst complex component;Mick Ward:Subunit sec8 of the exocyst complex that mediates targeting of secretory vesicles to sites of exocytosis;	G0RGP1	YPR055W	SEC8	"Essential 121kDa subunit of the exocyst complex (Sec3p, Sec5p, Sec6p, Sec8p, Sec10p, Sec15p, Exo70p, and Exo84p), which has the essential function of mediating polarized targeting of secretory vesicles to active sites of exocytosis"	_	1	0	Fungi	Putative exocyst complex component sec8	GO:0000145; GO:0008104; GO:0033036; GO:0061024; GO:0061025; GO:0009987; GO:0034613; GO:0005515; GO:0022406; GO:0007163; GO:0032153; GO:0022402; GO:0044463; GO:0043332; GO:0000131; GO:0005575; GO:0016020; GO:0032991; GO:0051286; GO:0051285; GO:0044464; GO:0000920; GO:0048284; GO:0048193; GO:0007105; GO:0030010; GO:0033205; GO:0016050; GO:0042995; GO:0043234; GO:0046903; GO:0016192; GO:0046907; GO:…	exocyst; protein localization; macromolecule localization; membrane organization; membrane fusion; cellular process; cellular protein localization; protein binding; membrane docking; establishment or maintenance of cell polarity; cell division site; cell cycle process; cell projection part; mating projection tip; incipient cellular bud site; cellular_component; membrane; macromolecular complex; c…	cellular_component; biological_process; biological_process; biological_process; biological_process; biological_process; biological_process; molecular_function; biological_process; biological_process; cellular_component; biological_process; cellular_component; cellular_component; cellular_component; cellular_component; cellular_component; cellular_component; cellular_component; cellular_component;…	IPR007191;	Sec8 exocyst complex component specific domain;	HMMPfam;	PF04048;
TRIRE0060626	175.409	42		Markku Saloheimo:Putative sec24 component of the COPII coat complex involved in ER-Golgi protein trafficking. Similar to S. cerevisiae sec24.;vesicle coat complex subunit;	G0RHV6	YIL109C	SEC24	"Component of the Sec23p-Sec24p heterodimeric complex of the COPII vesicle coat. involved in ER to Golgi transport, cargo selection and autophagy. required for the binding of the Sec13 complex to ER membranes. homologous to Lst1p and Lss1p"	_	1	0	Fungi	Sec24 protein	GO:0006486; GO:0043687; GO:0008104; GO:0016023; GO:0033036; GO:0005048; GO:0061024; GO:0009987; GO:0070085; GO:0005515; GO:0006468; GO:0070971; GO:0007165; GO:0023014; GO:0005975; GO:0035556; GO:0044237; GO:0044238; GO:0005575; GO:0016020; GO:0030117; GO:0000139; GO:0032991; GO:0048208; GO:0065007; GO:0008565; GO:0044464; GO:0030662; GO:0031410; GO:0016192; GO:0008270; GO:0048207; GO:0035459; GO:…	protein glycosylation; post-translational protein modification; protein localization; cytoplasmic membrane-bounded vesicle; macromolecule localization; signal sequence binding; membrane organization; cellular process; glycosylation; protein binding; protein phosphorylation; endoplasmic reticulum exit site; signal transduction; signal transduction by phosphorylation; carbohydrate metabolic process…	biological_process; biological_process; biological_process; cellular_component; biological_process; molecular_function; biological_process; biological_process; biological_process; molecular_function; biological_process; cellular_component; biological_process; biological_process; biological_process; biological_process; biological_process; biological_process; cellular_component; cellular_component;…	IPR006895; IPR006896; IPR012990; IPR006900; IPR007123;	Zinc finger, Sec23/Sec24-type; Sec23/Sec24, trunk domain; Sec23/Sec24 beta-sandwich; Sec23/Sec24, helical domain; Gelsolin domain;	HMMPfam; HMMPfam; HMMPfam; HMMPfam; HMMPfam;	PF04810; PF04811; PF08033; PF04815; PF00626;
TRIRE0061075	0	5		Paul Harris:Homologous to Rad4p of Saccharomyces cerevisiae, a protein involved in nucleotide excision repair.;	G0RIQ7	YER162C	RAD4	Protein that recognizes and binds damaged DNA (with Rad23p) during nucleotide excision repair. subunit of Nuclear Excision Repair Factor 2 (NEF2). homolog of human XPC protein	Undefined	5	0	Fungi	RAD4	GO:0043234; GO:0044422; GO:0009056; GO:0043161; GO:0006974; GO:0010498; GO:0000109; GO:0051603; GO:0005515; GO:0006807; GO:0003676; GO:0006508; GO:0044444; GO:0050896; GO:0005488; GO:0044428; GO:0032991; GO:0044267; GO:0009987; GO:0006950; GO:0030163; GO:0044260; GO:0006139; GO:0005575; GO:0005634; GO:0043231; GO:0019941; GO:0006259; GO:0044257; GO:0051716; GO:0005737; GO:0005829; GO:0000111; GO:…	protein complex; organelle part; catabolic process; proteasomal ubiquitin-dependent protein catabolic process; response to DNA damage stimulus; proteasomal protein catabolic process; nucleotide-excision repair complex; proteolysis involved in cellular protein catabolic process; protein binding; nitrogen compound metabolic process; nucleic acid binding; proteolysis; cytoplasmic part; response to s…	cellular_component; cellular_component; biological_process; biological_process; biological_process; biological_process; cellular_component; biological_process; molecular_function; biological_process; molecular_function; biological_process; cellular_component; biological_process; molecular_function; cellular_component; cellular_component; biological_process; biological_process; biological_process;…	IPR004583; IPR004583;	DNA repair protein Rad4; DNA repair protein Rad4;	HMMPanther; HMMPfam;	PTHR12135; PF03835;
TRIRE0061103	1.625	10			G0RHU5				Secreted	4	15	Pezizomycotina	Signal recognition particle 14kD protein	GO:0005786; GO:0051234; GO:0030942; GO:0009892; GO:0009890; GO:0015031; GO:2000112; GO:0008104; GO:0051641; GO:0019222; GO:0003676; GO:0050789; GO:0006810; GO:0051649; GO:0030529; GO:0005737; GO:0006612; GO:0006613; GO:0006614; GO:0008312; GO:0048500; GO:0031326; GO:0031327; GO:0009987; GO:2000113; GO:0006448; GO:0045047; GO:0034613; GO:0003723; GO:0031323; GO:0017148; GO:0005575; GO:0070972; GO:…	signal recognition particle, endoplasmic reticulum targeting; establishment of localization; endoplasmic reticulum signal peptide binding; negative regulation of metabolic process; negative regulation of biosynthetic process; protein transport; regulation of cellular macromolecule biosynthetic process; protein localization; cellular localization; regulation of metabolic process; nucleic acid bind…	cellular_component; biological_process; molecular_function; biological_process; biological_process; biological_process; biological_process; biological_process; biological_process; biological_process; molecular_function; biological_process; biological_process; biological_process; cellular_component; cellular_component; biological_process; biological_process; biological_process; molecular_function;…	IPR009018; IPR003210;	Signal recognition particle, SRP9/SRP14 subunit; Signal recognition particle, SRP14 subunit;	superfamily; HMMPanther;	SSF54762; PTHR12013;
TRIRE0061127	2.89802	21			G0RIL6	YMR297W	PRC1	"Vacuolar carboxypeptidase Y (proteinase C), involved in protein degradation in the vacuole and required for full protein degradation during sporulation"	Undefined	5	0	Fungi	Carboxypeptidase Y homolog A	GO:0070013; GO:0070008; GO:0031974; GO:0044238; GO:0044437; GO:0000328; GO:0005737; GO:0005773; GO:0005775; GO:0006508; GO:0007275; GO:0005575; GO:0008152; GO:0043231; GO:0043233; GO:0016787; GO:0070011; GO:0048856; GO:0003824; GO:0044424; GO:0032501; GO:0008233; GO:0008236; GO:0044422; GO:0008238; GO:0004180; GO:0008150; GO:0043170; GO:0004185; GO:0044446; GO:0044444; GO:0044464; GO:0043581; GO:…	intracellular organelle lumen; serine-type exopeptidase activity; membrane-enclosed lumen; primary metabolic process; vacuolar part; fungal-type vacuole lumen; cytoplasm; vacuole; vacuolar lumen; proteolysis; multicellular organismal development; cellular_component; metabolic process; intracellular membrane-bounded organelle; organelle lumen; hydrolase activity; peptidase activity, acting on L-am…	cellular_component; molecular_function; cellular_component; biological_process; cellular_component; cellular_component; cellular_component; cellular_component; cellular_component; biological_process; biological_process; cellular_component; biological_process; cellular_component; cellular_component; molecular_function; molecular_function; biological_process; molecular_function; cellular_component;…	IPR001563; IPR001563; IPR001563;	Peptidase S10, serine carboxypeptidase; Peptidase S10, serine carboxypeptidase; Peptidase S10, serine carboxypeptidase;	BlastProDom; HMMPanther; HMMPfam;	PD001189; PTHR11802; PF00450;
TRIRE0061470	0	10	sar1	Diego A. Martinez:small GTPase;Markku Saloheimo:sar1;GTPase involved in budding of vesicles from the ER membrane.;	G0RJB7	YPL218W	SAR1	"GTPase, GTP-binding protein of the ARF family, component of COPII coat of vesicles. required for transport vesicle formation during ER to Golgi protein transport"	Secreted	4	21	Fungi	Small COPII coat GTPase SAR1	GO:0044237; GO:0008104; GO:0046039; GO:0019001; GO:0033036; GO:0061024; GO:0032555; GO:0009987; GO:0009199; GO:0072523; GO:0032553; GO:0007275; GO:0007165; GO:0006195; GO:0051049; GO:0009207; GO:0009205; GO:0009203; GO:0005575; GO:0044238; GO:0016023; GO:0016020; GO:0030117; GO:0000139; GO:0044464; GO:0048209; GO:0017111; GO:0032991; GO:0030662; GO:0009166; GO:0031410; GO:0016192; GO:0032561; GO:…	cellular metabolic process; protein localization; GTP metabolic process; guanyl nucleotide binding; macromolecule localization; membrane organization; purine ribonucleotide binding; cellular process; ribonucleoside triphosphate metabolic process; purine-containing compound catabolic process; ribonucleotide binding; multicellular organismal development; signal transduction; purine nucleotide catab…	biological_process; biological_process; biological_process; molecular_function; biological_process; biological_process; molecular_function; biological_process; biological_process; biological_process; molecular_function; biological_process; biological_process; biological_process; biological_process; biological_process; biological_process; biological_process; cellular_component; biological_process;…	IPR006687; IPR006689; IPR005225; IPR006688; IPR006687; IPR006689;	Small GTPase SAR1-type; ARF/SAR superfamily; Small GTP-binding protein; ADP-ribosylation factor; Small GTPase SAR1-type; ARF/SAR superfamily;	ScanRegExp; HMMPanther; HMMTigr; HMMSmart; HMMSmart; HMMPfam;	PS01020; PTHR11711; TIGR00231; SM00177; SM00178; PF00025;
TRIRE0061486	0	15			G0RJ40	YJL062W	LAS21	Integral plasma membrane protein involved in the synthesis of the glycosylphosphatidylinositol (GPI) core structure. mutations affect cell wall integrity	Secreted	2	30	Fungi	Transferase (Gpi7), putative	GO:0042175; GO:0005783; GO:0008610; GO:0044237; GO:0005789; GO:0044459; GO:0044432; GO:0019637; GO:0042158; GO:0051377; GO:0043412; GO:0042157; GO:0044249; GO:0005737; GO:0046486; GO:0031300; GO:0031301; GO:0044267; GO:0009987; GO:0016780; GO:0046488; GO:0044260; GO:0031090; GO:0005575; GO:0043231; GO:0006505; GO:0006506; GO:0006464; GO:0012505; GO:0005886; GO:0005887; GO:0044446; GO:0071944; GO:…	nuclear outer membrane-endoplasmic reticulum membrane network; endoplasmic reticulum; lipid biosynthetic process; cellular metabolic process; endoplasmic reticulum membrane; plasma membrane part; endoplasmic reticulum part; organophosphate metabolic process; lipoprotein biosynthetic process; mannose-ethanolamine phosphotransferase activity; macromolecule modification; lipoprotein metabolic proces…	cellular_component; cellular_component; biological_process; biological_process; cellular_component; cellular_component; cellular_component; biological_process; biological_process; molecular_function; biological_process; biological_process; biological_process; cellular_component; biological_process; cellular_component; cellular_component; biological_process; biological_process; molecular_function;…
TRIRE0061584	0	3			G0RJ05	YPR079W	MRL1	"Membrane protein with similarity to mammalian mannose-6-phosphate receptors, possibly functions as a sorting receptor in the delivery of vacuolar hydrolases"	Secreted	1	20	Ascomycota	Similar to vacuolar sorting receptor (Mrl1)	GO:0005215; GO:0005737; GO:0051234; GO:0044464; GO:0051179; GO:0003674; GO:0008150; GO:0044425; GO:0044424; GO:0004872; GO:0031224; GO:0005575; GO:0016020; GO:0016021; GO:0006810; GO:0005622; GO:0005623;	transporter activity; cytoplasm; establishment of localization; cell part; localization; molecular_function; biological_process; membrane part; intracellular part; receptor activity; intrinsic to membrane; cellular_component; membrane; integral to membrane; transport; intracellular; cell;	molecular_function; cellular_component; biological_process; cellular_component; biological_process; molecular_function; biological_process; cellular_component; cellular_component; molecular_function; cellular_component; cellular_component; cellular_component; cellular_component; biological_process; cellular_component; cellular_component;	IPR009011; IPR000296;	Mannose-6-phosphate receptor, binding; Cation-dependent mannose-6-phosphate receptor;	superfamily; HMMPanther;	SSF50911; PTHR15071;
TRIRE0061945	0	9			G0RJJ9	YDR390C	UBA2	"Nuclear protein that acts as a heterodimer with Aos1p to activate Smt3p (SUMO) before its conjugation to proteins (sumoylation), which may play a role in protein targeting. essential for viability"	_	2	0	Fungi	Sumo-activating enzyme 2	GO:0009790; GO:0030234; GO:0016874; GO:0055044; GO:0044422; GO:0030554; GO:0046982; GO:0046983; GO:0000003; GO:0048316; GO:0043167; GO:0019222; GO:0043169; GO:0005515; GO:0032553; GO:0050789; GO:0048608; GO:0000166; GO:0009506; GO:0043234; GO:0005737; GO:0043412; GO:0005488; GO:0032559; GO:0044428; GO:0032991; GO:0044267; GO:0032555; GO:0009987; GO:0044260; GO:0007275; GO:0005622; GO:0005575; GO:…	embryo development; enzyme regulator activity; ligase activity; symplast; organelle part; adenyl nucleotide binding; protein heterodimerization activity; protein dimerization activity; reproduction; seed development; ion binding; regulation of metabolic process; cation binding; protein binding; ribonucleotide binding; regulation of biological process; reproductive structure development; nucleotid…	biological_process; molecular_function; molecular_function; cellular_component; cellular_component; molecular_function; molecular_function; molecular_function; biological_process; biological_process; molecular_function; biological_process; molecular_function; molecular_function; molecular_function; biological_process; biological_process; molecular_function; cellular_component; cellular_component;…	IPR009036; IPR000594; IPR000127; IPR000594; IPR000127;	Molybdenum cofactor biosynthesis, MoeB; UBA/THIF-type NAD/FAD binding fold; Ubiquitin-activating enzyme repeat; UBA/THIF-type NAD/FAD binding fold; Ubiquitin-activating enzyme repeat;	superfamily; ProfileScan; ProfileScan; HMMPfam; HMMPfam;	SSF69572; PS50204; PS50246; PF00899; PF02134;
TRIRE0061948	22.8209	34		Diego A. Martinez:ER-resident thioredoxin;Markku Saloheimo:Distantly related to ER-resident PDI-like thioredoxin family proteins involved in protein folding.;	G0RJG0	YCL043C	PDI1	"Protein disulfide isomerase, multifunctional protein resident in the endoplasmic reticulum lumen, essential for the formation of disulfide bonds in secretory and cell-surface proteins, unscrambles non-native disulfide bonds"	_	1	0	Fungi	PODANSg1074				IPR012336; IPR012336; IPR012336; IPR012335; IPR012335;	Thioredoxin-like fold; Thioredoxin-like fold; Thioredoxin-like fold; Thioredoxin fold; Thioredoxin fold;	superfamily; superfamily; superfamily; Gene3D; Gene3D;	SSF52833; SSF52833; SSF52833; G3D.3.40.30.10; G3D.3.40.30.10;
TRIRE0061971	116.909	39		Diego A. Martinez:cis-Golgi transport protein particle complex subunit;Mick Ward:Hypothetical subunit, trs33, of the transport protein particle (TRAPP) complex of the cis-Golgi that mediates vesicle docking and fusion; involved in ER to Golgi membrane traffic;	G0RJ43	YOR115C	TRS33	One of 10 subunits of the transport protein particle (TRAPP) complex of the cis-Golgi which mediates vesicle docking and fusion. involved in endoplasmic reticulum (ER) to Golgi membrane traffic	Undefined	4	0	Fungi	Trs33p	GO:0051234; GO:0005783; GO:0005801; GO:0005802; GO:0044422; GO:0009056; GO:0044431; GO:0043933; GO:0016043; GO:0005737; GO:0006914; GO:0005488; GO:0009987; GO:0005515; GO:0044085; GO:0043229; GO:0043234; GO:0006461; GO:0043231; GO:0005794; GO:0044248; GO:0051179; GO:0044464; GO:0044424; GO:0044237; GO:0065003; GO:0006810; GO:0008150; GO:0008152; GO:0044446; GO:0044444; GO:0032991; GO:0070271; GO:…	establishment of localization; endoplasmic reticulum; cis-Golgi network; trans-Golgi network; organelle part; catabolic process; Golgi apparatus part; macromolecular complex subunit organization; cellular component organization; cytoplasm; autophagy; binding; cellular process; protein binding; cellular component biogenesis; intracellular organelle; protein complex; protein complex assembly; intra…	biological_process; cellular_component; cellular_component; cellular_component; cellular_component; biological_process; cellular_component; biological_process; biological_process; cellular_component; biological_process; molecular_function; biological_process; molecular_function; biological_process; cellular_component; cellular_component; biological_process; cellular_component; cellular_component;…	IPR007194;	Transport protein particle (TRAPP) component;	HMMPfam;	PF04051;
TRIRE0062040	0	9	nsf1	Diego A. Martinez:Vesicle fusion factor;Markku Saloheimo:nsf1;Fusion factor involved in fusion of trafficking vesicles with the acceptor compartment membranes. Orthologue of the yeast sec18 and mammalian nsf1.;	G0RJG9	YBR080C	SEC18	ATPase required for the release of Sec17p during the priming step in homotypic vacuole fusion and for ER to Golgi transport. homolog of the mammalian NSF	_	2	0	Fungi	Vesicular-fusion protein SEC18	GO:0006200; GO:0008104; GO:0033554; GO:0046034; GO:0009117; GO:0006355; GO:0032984; GO:0032559; GO:0016887; GO:0061024; GO:0061025; GO:0009987; GO:0009199; GO:0034613; GO:0005515; GO:0010556; GO:0022406; GO:0006810; GO:0016236; GO:0007033; GO:0006195; GO:0006893; GO:0043332; GO:0009207; GO:0009205; GO:0009203; GO:0044237; GO:0044238; GO:0006892; GO:0044463; GO:0017111; GO:0044464; GO:0009166; GO:…	ATP catabolic process; protein localization; cellular response to stress; ATP metabolic process; nucleotide metabolic process; regulation of transcription, DNA-dependent; macromolecular complex disassembly; adenyl ribonucleotide binding; ATPase activity; membrane organization; membrane fusion; cellular process; ribonucleoside triphosphate metabolic process; cellular protein localization; protein …	biological_process; biological_process; biological_process; biological_process; biological_process; biological_process; biological_process; molecular_function; molecular_function; biological_process; biological_process; biological_process; biological_process; biological_process; molecular_function; biological_process; biological_process; biological_process; biological_process; biological_process;…	IPR009010; IPR003960; IPR003593; IPR003593; IPR004201; IPR003959; IPR003959;	Aspartate decarboxylase-like fold; ATPase, AAA-type, conserved site; ATPase, AAA+ type, core; ATPase, AAA+ type, core; Cell division protein 48, CDC48, domain 2; ATPase, AAA-type, core; ATPase, AAA-type, core;	superfamily; ScanRegExp; HMMSmart; HMMSmart; HMMPfam; HMMPfam; HMMPfam;	SSF50692; PS00674; SM00382; SM00382; PF02933; PF00004; PF00004;
TRIRE0062563	6.60675	21			G0RKL8	YDR434W	GPI17	Transmembrane protein subunit of the glycosylphosphatidylinositol transamidase complex that adds GPIs to newly synthesized proteins. human PIG-Sp homolog	Secreted	1	28	Fungi	GPI transamidase component PIG-S, putative	GO:0042175; GO:0031300; GO:0005783; GO:0008610; GO:0006501; GO:0044237; GO:0005789; GO:0044432; GO:0019637; GO:0042158; GO:0005515; GO:0043412; GO:0042157; GO:0018410; GO:0044249; GO:0005737; GO:0043234; GO:0046486; GO:0005488; GO:0031301; GO:0044267; GO:0009987; GO:0016255; GO:0046488; GO:0044260; GO:0031090; GO:0005575; GO:0043231; GO:0006505; GO:0006506; GO:0006464; GO:0016787; GO:0032991; GO:…	nuclear outer membrane-endoplasmic reticulum membrane network; intrinsic to organelle membrane; endoplasmic reticulum; lipid biosynthetic process; C-terminal protein lipidation; cellular metabolic process; endoplasmic reticulum membrane; endoplasmic reticulum part; organophosphate metabolic process; lipoprotein biosynthetic process; protein binding; macromolecule modification; lipoprotein metabol…	cellular_component; cellular_component; cellular_component; biological_process; biological_process; biological_process; cellular_component; cellular_component; biological_process; biological_process; molecular_function; biological_process; biological_process; biological_process; biological_process; cellular_component; cellular_component; biological_process; molecular_function; cellular_component;…
TRIRE0063053	0	7		Diego A. Martinez:small GTPase of the rab family;Mick Ward:GTPase of the Rab family, involved in vesicular transport;	G0RL72	YER031C	YPT31	"GTPase of the Ypt/Rab family, very similar to Ypt32p. involved in the exocytic pathway. mediates intra-Golgi traffic or the budding of post-Golgi vesicles from the trans-Golgi"	_	1	0	Fungi	Rab2	GO:0008104; GO:0046039; GO:0019001; GO:0019003; GO:0006810; GO:0032555; GO:0009987; GO:0009199; GO:0034613; GO:0032553; GO:0005886; GO:0007165; GO:0006195; GO:0009207; GO:0009205; GO:0009203; GO:0044237; GO:0044238; GO:0016023; GO:0016020; GO:0000139; GO:0032482; GO:0017111; GO:0044464; GO:0031410; GO:0006163; GO:0032561; GO:0009166; GO:0036094; GO:0007264; GO:0007265; GO:0006184; GO:0005783; GO:…	protein localization; GTP metabolic process; guanyl nucleotide binding; GDP binding; transport; purine ribonucleotide binding; cellular process; ribonucleoside triphosphate metabolic process; cellular protein localization; ribonucleotide binding; plasma membrane; signal transduction; purine nucleotide catabolic process; purine ribonucleoside triphosphate catabolic process; purine ribonucleoside t…	biological_process; biological_process; molecular_function; molecular_function; biological_process; molecular_function; biological_process; biological_process; biological_process; molecular_function; cellular_component; biological_process; biological_process; biological_process; biological_process; biological_process; biological_process; biological_process; cellular_component; cellular_component;…	IPR005225; IPR003579; IPR003577; IPR003578; IPR002041; IPR013753;	Small GTP-binding protein; Ras small GTPase, Rab type; Ras small GTPase, Ras type; Small GTPase, Rho type; Ran GTPase; Ras;	HMMTigr; HMMSmart; HMMSmart; HMMSmart; HMMSmart; HMMPfam;	TIGR00231; SM00175; SM00173; SM00174; SM00176; PF00071;
TRIRE0063341	6.60675	21		Bernard Henrissat:candidate phosphatidylinositol:UDP-GlcNAc a-GlcNAc-transferase (Pig-A);Glycosyltransferase Family 4;	G0RKZ4	YPL175W	SPT14	"UDP-GlcNAc-binding and catalytic subunit of the enzyme that mediates the first step in glycosylphosphatidylinositol (GPI) biosynthesis, mutations cause defects in transcription and in biogenesis of cell wall proteins"	_	2	0	Fungi	Phosphatidylinositol N-acetylglucosaminyltransferase GPI3 subunit	GO:0042175; GO:0005783; GO:0008610; GO:0043234; GO:0008194; GO:0008654; GO:0044432; GO:0019637; GO:0031224; GO:0042158; GO:0043231; GO:0043412; GO:0042157; GO:0016758; GO:0044249; GO:0005737; GO:0000506; GO:0046486; GO:0044267; GO:0009987; GO:0046488; GO:0044260; GO:0005623; GO:0031090; GO:0005575; GO:0006650; GO:0006505; GO:0006506; GO:0006464; GO:0012505; GO:0044446; GO:0016021; GO:0003824; GO:…	nuclear outer membrane-endoplasmic reticulum membrane network; endoplasmic reticulum; lipid biosynthetic process; protein complex; UDP-glycosyltransferase activity; phospholipid biosynthetic process; endoplasmic reticulum part; organophosphate metabolic process; intrinsic to membrane; lipoprotein biosynthetic process; intracellular membrane-bounded organelle; macromolecule modification; lipoprote…	cellular_component; cellular_component; biological_process; cellular_component; molecular_function; biological_process; cellular_component; biological_process; cellular_component; biological_process; cellular_component; biological_process; biological_process; molecular_function; biological_process; cellular_component; cellular_component; biological_process; biological_process; biological_process;…	IPR013234; IPR001296;	PIGA, GPI anchor biosynthesis; Glycosyl transferase, group 1;	HMMPfam; HMMPfam;	PF08288; PF00534;
TRIRE0063751	0	2			G0RM89	YOR259C	RPT4	One of six ATPases of the 19S regulatory particle of the 26S proteasome involved in the degradation of ubiquitinated substrates. required for spindle pole body duplication. localized mainly to the nucleus throughout the cell cycle	_	2	0	Fungi	26S protease regulatory subunit S10B	GO:0006200; GO:0055044; GO:0044237; GO:0090304; GO:0010498; GO:0060090; GO:0046034; GO:0010941; GO:0009117; GO:0016032; GO:0006508; GO:0030674; GO:0032559; GO:0016887; GO:0000278; GO:0032555; GO:0009987; GO:0009199; GO:0032553; GO:0005618; GO:0051246; GO:0022403; GO:0022402; GO:0006195; GO:0009207; GO:0009205; GO:0009203; GO:0031399; GO:0005575; GO:0044238; GO:0031396; GO:0016020; GO:0044464; GO:…	ATP catabolic process; symplast; cellular metabolic process; nucleic acid metabolic process; proteasomal protein catabolic process; binding, bridging; ATP metabolic process; regulation of cell death; nucleotide metabolic process; viral reproduction; proteolysis; protein binding, bridging; adenyl ribonucleotide binding; ATPase activity; mitotic cell cycle; purine ribonucleotide binding; cellular p…	biological_process; cellular_component; biological_process; biological_process; biological_process; molecular_function; biological_process; biological_process; biological_process; biological_process; biological_process; molecular_function; molecular_function; molecular_function; biological_process; molecular_function; biological_process; biological_process; molecular_function; cellular_component;…	IPR005937; IPR003593; IPR003959;	26S proteasome subunit P45; ATPase, AAA+ type, core; ATPase, AAA-type, core;	HMMTigr; HMMSmart; HMMPfam;	TIGR01242; SM00382; PF00004;
TRIRE0063828	0	4			G0RMF4	YNR030W	ALG12	"Alpha-1,6-mannosyltransferase localized to the ER. responsible for the addition of the alpha-1,6 mannose to dolichol-linked Man7GlcNAc2, acts in the dolichol pathway for N-glycosylation"	Secreted	2	18	Fungi	Alg12p	GO:0042175; GO:0006486; GO:0005783; GO:0044262; GO:0008610; GO:0044422; GO:0008654; GO:0009311; GO:0044432; GO:0019637; GO:0042158; GO:0009312; GO:0044237; GO:0043412; GO:0042157; GO:0043413; GO:0000009; GO:0044249; GO:0005737; GO:0046486; GO:0031300; GO:0044267; GO:0009987; GO:0046488; GO:0006487; GO:0044260; GO:0005623; GO:0031090; GO:0000030; GO:0005575; GO:0043231; GO:0006505; GO:0006506; GO:…	nuclear outer membrane-endoplasmic reticulum membrane network; protein glycosylation; endoplasmic reticulum; cellular carbohydrate metabolic process; lipid biosynthetic process; organelle part; phospholipid biosynthetic process; oligosaccharide metabolic process; endoplasmic reticulum part; organophosphate metabolic process; lipoprotein biosynthetic process; oligosaccharide biosynthetic process; …	cellular_component; biological_process; cellular_component; biological_process; biological_process; cellular_component; biological_process; biological_process; cellular_component; biological_process; biological_process; biological_process; biological_process; biological_process; biological_process; biological_process; molecular_function; biological_process; cellular_component; biological_process;…	IPR005599;	GPI mannosyltransferase;	HMMPfam;	PF03901;
TRIRE0063946	27.6068	22			G0RMX4	YLR459W	GAB1	"GPI transamidase subunit, involved in attachment of glycosylphosphatidylinositol (GPI) anchors to proteins. may have a role in recognition of the attachment signal or of the lipid portion of GPI"	Secreted	2	29	Fungi	GPI transamidase component PIG-U, putative	GO:0042175; GO:0005783; GO:0050794; GO:0008610; GO:0043234; GO:0010627; GO:0044237; GO:0005789; GO:0044432; GO:0019637; GO:0042158; GO:0046425; GO:0043412; GO:0042157; GO:0018410; GO:0044249; GO:0005737; GO:0046486; GO:0031300; GO:0031301; GO:0044267; GO:0050789; GO:0009987; GO:0016255; GO:0046488; GO:0044260; GO:0031090; GO:0005575; GO:0043231; GO:0006505; GO:0006506; GO:0006464; GO:0009966; GO:…	nuclear outer membrane-endoplasmic reticulum membrane network; endoplasmic reticulum; regulation of cellular process; lipid biosynthetic process; protein complex; regulation of intracellular protein kinase cascade; cellular metabolic process; endoplasmic reticulum membrane; endoplasmic reticulum part; organophosphate metabolic process; lipoprotein biosynthetic process; regulation of JAK-STAT casc…	cellular_component; cellular_component; biological_process; biological_process; cellular_component; biological_process; biological_process; cellular_component; cellular_component; biological_process; biological_process; biological_process; biological_process; biological_process; biological_process; biological_process; cellular_component; biological_process; cellular_component; cellular_component;…	IPR009600; IPR009600;	GPI transamidase subunit PIG-U; GPI transamidase subunit PIG-U;	HMMPanther; HMMPfam;	PTHR13121; PF06728;
TRIRE0063967	6.60675	21			G0RN54	YJL091C	GWT1	"Protein involved in the inositol acylation of glucosaminyl phosphatidylinositol (GlcN-PI) to form glucosaminyl(acyl)phosphatidylinositol (GlcN(acyl)PI), an intermediate in the biosynthesis of glycosylphosphatidylinositol (GPI) anchors"	Undefined	3	0	Fungi	Similar to GPI-anchored wall transfer protein 1	GO:0042175; GO:0051321; GO:0005783; GO:0008610; GO:0044237; GO:0005789; GO:0044432; GO:0019637; GO:0042158; GO:0000003; GO:0043412; GO:0042157; GO:0044249; GO:0005737; GO:0046486; GO:0016747; GO:0016746; GO:0044267; GO:0032216; GO:0009987; GO:0007126; GO:0046488; GO:0044260; GO:0022403; GO:0008374; GO:0031090; GO:0005575; GO:0043231; GO:0006505; GO:0006506; GO:0006464; GO:0012505; GO:0000279; GO:…	nuclear outer membrane-endoplasmic reticulum membrane network; meiotic cell cycle; endoplasmic reticulum; lipid biosynthetic process; cellular metabolic process; endoplasmic reticulum membrane; endoplasmic reticulum part; organophosphate metabolic process; lipoprotein biosynthetic process; reproduction; macromolecule modification; lipoprotein metabolic process; cellular biosynthetic process; cyto…	cellular_component; biological_process; cellular_component; biological_process; biological_process; cellular_component; cellular_component; biological_process; biological_process; biological_process; biological_process; biological_process; biological_process; cellular_component; biological_process; molecular_function; molecular_function; biological_process; molecular_function; biological_process;…	IPR009447; IPR009447;	GWT1; GWT1;	HMMPanther; HMMPfam;	PTHR20661; PF06423;
TRIRE0064023	0	2		Diego A. Martinez:ER membrane protein;Markku Saloheimo:Hypothetical Hrd3, and ER membrane protein involved in the ER-associated protein degradation pathway;	G0RMT2	YLR207W	HRD3	"Resident protein of the ER membrane that plays a central role in ER-associated protein degradation (ERAD), forms HRD complex with Hrd1p and ERAD determinants that engages in lumen to cytosol communication and coordination of ERAD events"	Secreted	2	19	Fungi	Ubiquitin-protein ligase Sel1/Ubx2, putative	GO:0005488; GO:0016874; GO:0003674; GO:0003824; GO:0008150; GO:0008152;	binding; ligase activity; molecular_function; catalytic activity; biological_process; metabolic process;	molecular_function; molecular_function; molecular_function; molecular_function; biological_process; biological_process;	IPR011990; IPR011990; IPR011990; IPR011990; IPR006597; IPR006597; IPR006597; IPR006597; IPR006597; IPR006597; IPR006597; IPR006597; IPR006597; IPR006597; IPR006597; IPR006597; IPR006597; IPR006597; IPR006597; IPR006597; IPR006597; IPR006597; IPR006597; IPR006597; IPR006597; IPR006597;	Tetratricopeptide-like helical; Tetratricopeptide-like helical; Tetratricopeptide-like helical; Tetratricopeptide-like helical; Sel1-like; Sel1-like; Sel1-like; Sel1-like; Sel1-like; Sel1-like; Sel1-like; Sel1-like; Sel1-like; Sel1-like; Sel1-like; Sel1-like; Sel1-like; Sel1-like; Sel1-like; Sel1-like; Sel1-like; Sel1-like; Sel1-like; Sel1-like; Sel1-like; Sel1-like;	Gene3D; Gene3D; Gene3D; Gene3D; HMMSmart; HMMSmart; HMMSmart; HMMSmart; HMMSmart; HMMSmart; HMMSmart; HMMSmart; HMMSmart; HMMSmart; HMMSmart; HMMPfam; HMMPfam; HMMPfam; HMMPfam; HMMPfam; HMMPfam; HMMPfam; HMMPfam; HMMPfam; HMMPfam; HMMPfam;	G3D.1.25.40.10; G3D.1.25.40.10; G3D.1.25.40.10; G3D.1.25.40.10; SM00671; SM00671; SM00671; SM00671; SM00671; SM00671; SM00671; SM00671; SM00671; SM00671; SM00671; PF08238; PF08238; PF08238; PF08238; PF08238; PF08238; PF08238; PF08238; PF08238; PF08238; PF08238;
TRIRE0064285	68.3184	22		Diego A. Martinez:candidate a-mannosidase alpha-1,2-mannosidase Mnl1p/EDEM involved in the ER-associated protein degradation;Glycoside Hydrolase Family 47, alpha-1,2-mannosidase;	G0RMZ5	YHR204W	MNL1	Alpha mannosidase-like protein of the endoplasmic reticulum required for degradation of glycoproteins but not for processing of N-linked oligosaccharides	Secreted	1	22	Fungi	ER glycosyl hydrolase (Edem), putative	GO:0016787; GO:0004571; GO:0005509; GO:0015924; GO:0016798; GO:0015923; GO:0004553; GO:0003674; GO:0003824; GO:0008150; GO:0043167; GO:0005488; GO:0043169; GO:0005575; GO:0016020; GO:0046872; GO:0008152;	hydrolase activity; mannosyl-oligosaccharide 1,2-alpha-mannosidase activity; calcium ion binding; mannosyl-oligosaccharide mannosidase activity; hydrolase activity, acting on glycosyl bonds; mannosidase activity; hydrolase activity, hydrolyzing O-glycosyl compounds; molecular_function; catalytic activity; biological_process; ion binding; binding; cation binding; cellular_component; membrane; meta…	molecular_function; molecular_function; molecular_function; molecular_function; molecular_function; molecular_function; molecular_function; molecular_function; molecular_function; biological_process; molecular_function; molecular_function; molecular_function; cellular_component; cellular_component; molecular_function; biological_process;	IPR001382; IPR001382; IPR001382; IPR001382; IPR001382; IPR001382; IPR001382;	Glycoside hydrolase, family 47; Glycoside hydrolase, family 47; Glycoside hydrolase, family 47; Glycoside hydrolase, family 47; Glycoside hydrolase, family 47; Glycoside hydrolase, family 47; Glycoside hydrolase, family 47;	BlastProDom; HMMPanther; HMMPanther; HMMPanther; HMMPanther; HMMPanther; HMMPfam;	PD003239; PTHR11742; PTHR11742; PTHR11742; PTHR11742; PTHR11742; PF01532;
TRIRE0064332	35.6589	31			G0RN48	YKR068C	BET3	Hydrophilic protein that acts in conjunction with SNARE proteins in targeting and fusion of ER to Golgi transport vesicles. component of the TRAPP (transport protein particle) complex	_	2	0	Fungi	Similar to trafficking protein particle complex subunit 3	GO:0012501; GO:0051234; GO:0005783; GO:0005801; GO:0044422; GO:0007275; GO:0051239; GO:0044431; GO:0000003; GO:0051641; GO:0009653; GO:0040018; GO:0050789; GO:0016020; GO:0048193; GO:0005737; GO:0031224; GO:0040008; GO:0005488; GO:0016265; GO:0009987; GO:0006888; GO:0008219; GO:0005515; GO:0031090; GO:0051649; GO:0005575; GO:0043231; GO:0046907; GO:0005794; GO:0009792; GO:0051240; GO:0012505; GO:…	programmed cell death; establishment of localization; endoplasmic reticulum; cis-Golgi network; organelle part; multicellular organismal development; regulation of multicellular organismal process; Golgi apparatus part; reproduction; cellular localization; anatomical structure morphogenesis; positive regulation of multicellular organism growth; regulation of biological process; membrane; Golgi ve…	biological_process; biological_process; cellular_component; cellular_component; cellular_component; biological_process; biological_process; cellular_component; biological_process; biological_process; biological_process; biological_process; biological_process; cellular_component; biological_process; cellular_component; cellular_component; biological_process; molecular_function; biological_process;…	IPR007194;	Transport protein particle (TRAPP) component;	HMMPfam;	PF04051;
TRIRE0064543	6.60675	21		Bernard Henrissat:Glycosyltransferase Family 50;Diego A. Martinez:candidate a-glycosyltransferase related to vertebrate dolichyl-phosphate-mannose a-mannosyltransferase PIG-M;	G0RNG7	YJR013W	GPI14	"Glycosylphosphatidylinositol-alpha 1,4 mannosyltransferase I, involved in GPI anchor biosynthesis, requires Pbn1p for function. homolog of mammalian PIG-M"	Secreted	1	34	Fungi	GPI mannosyltransferase	GO:0043687; GO:0008654; GO:0044238; GO:0071554; GO:0009987; GO:0070085; GO:0034637; GO:0007275; GO:0009790; GO:0005975; GO:0005976; GO:0044237; GO:0071555; GO:0005575; GO:0016020; GO:0016021; GO:0000030; GO:0044464; GO:0005783; GO:0005789; GO:0019637; GO:0042158; GO:0042157; GO:0018410; GO:0016740; GO:0006073; GO:0016051; GO:0006501; GO:0043231; GO:0006505; GO:0006506; GO:0042546; GO:0032502; GO:…	post-translational protein modification; phospholipid biosynthetic process; primary metabolic process; cell wall organization or biogenesis; cellular process; glycosylation; cellular carbohydrate biosynthetic process; multicellular organismal development; embryo development; carbohydrate metabolic process; polysaccharide metabolic process; cellular metabolic process; cell wall organization; cellu…	biological_process; biological_process; biological_process; biological_process; biological_process; biological_process; biological_process; biological_process; biological_process; biological_process; biological_process; biological_process; biological_process; cellular_component; cellular_component; cellular_component; molecular_function; cellular_component; cellular_component; cellular_component;…	IPR007704; IPR007704;	Mannosyltransferase, DXD; Mannosyltransferase, DXD;	HMMPanther; HMMPfam;	PTHR12886; PF05007;
TRIRE0064644	0	1			G0RN88	YCL034W	LSB5	"Protein of unknown function. binds Las17p, which is a homolog of human Wiskott-Aldrich Syndrome protein involved in actin patch assembly and actin polymerization"	_	4	0	Fungi	VHS domain protein	GO:0045184; GO:0051234; GO:0006886; GO:0044464; GO:0015031; GO:0009987; GO:0051179; GO:0008104; GO:0070727; GO:0008150; GO:0034613; GO:0005622; GO:0051641; GO:0005575; GO:0033036; GO:0005623; GO:0006810; GO:0051649; GO:0046907;	establishment of protein localization; establishment of localization; intracellular protein transport; cell part; protein transport; cellular process; localization; protein localization; cellular macromolecule localization; biological_process; cellular protein localization; intracellular; cellular localization; cellular_component; macromolecule localization; cell; transport; establishment of loca…	biological_process; biological_process; biological_process; cellular_component; biological_process; biological_process; biological_process; biological_process; biological_process; biological_process; biological_process; cellular_component; biological_process; cellular_component; biological_process; cellular_component; biological_process; biological_process; biological_process;	IPR002014; IPR002014; IPR004152; IPR002014; IPR002014;	VHS; VHS; GAT; VHS; VHS;	BlastProDom; ProfileScan; ProfileScan; HMMSmart; HMMPfam;	PD003686; PS50179; PS50909; SM00288; PF00790;
TRIRE0065060	0	17			G0RPA3						0	Pezizomycotina	Putative subunit of Golgi mannosyltransferase complex	GO:0044425; GO:0016740; GO:0016757; GO:0016758; GO:0003674; GO:0003824; GO:0031224; GO:0005575; GO:0016020; GO:0016021; GO:0008150; GO:0008152;	membrane part; transferase activity; transferase activity, transferring glycosyl groups; transferase activity, transferring hexosyl groups; molecular_function; catalytic activity; intrinsic to membrane; cellular_component; membrane; integral to membrane; biological_process; metabolic process;	cellular_component; molecular_function; molecular_function; molecular_function; molecular_function; molecular_function; cellular_component; cellular_component; cellular_component; cellular_component; biological_process; biological_process;
TRIRE0065380	42.2045	19		Bernard Henrissat:candidate a-mannosidase;Glycoside Hydrolase Family 47;	G0RPY7	YJR131W	MNS1	"Alpha-1,2-mannosidase involved in ER quality control. catalyzes the removal of one mannose residue from Man9GlcNAc to produce a single isomer of Man8GlcNAc in N-linked oligosaccharide biosynthesis. integral to ER membrane"	Secreted	2	25	Fungi	Class I alpha-mannosidase	GO:0016787; GO:0004571; GO:0005509; GO:0015924; GO:0016798; GO:0015923; GO:0004553; GO:0003674; GO:0003824; GO:0008150; GO:0043167; GO:0005488; GO:0043169; GO:0005575; GO:0016020; GO:0046872; GO:0008152;	hydrolase activity; mannosyl-oligosaccharide 1,2-alpha-mannosidase activity; calcium ion binding; mannosyl-oligosaccharide mannosidase activity; hydrolase activity, acting on glycosyl bonds; mannosidase activity; hydrolase activity, hydrolyzing O-glycosyl compounds; molecular_function; catalytic activity; biological_process; ion binding; binding; cation binding; cellular_component; membrane; meta…	molecular_function; molecular_function; molecular_function; molecular_function; molecular_function; molecular_function; molecular_function; molecular_function; molecular_function; biological_process; molecular_function; molecular_function; molecular_function; cellular_component; cellular_component; molecular_function; biological_process;	IPR001382; IPR001382; IPR001382; IPR001382;	Glycoside hydrolase, family 47; Glycoside hydrolase, family 47; Glycoside hydrolase, family 47; Glycoside hydrolase, family 47;	BlastProDom; HMMPanther; HMMPanther; HMMPfam;	PD003239; PTHR11742; PTHR11742; PF01532;
TRIRE0065530	0	4		Diego A. Martinez:Conserved hypothetical protein;Randy M Berka:Contains possible Interpro motifs corresponding to protein synthesis factor, GTP-binding (elongation factor Tu).;	G0RPK5	YKR084C	HBS1	"GTP binding protein with sequence similarity to the elongation factor class of G proteins, EF-1alpha and Sup35p. associates with Dom34p, and shares a similar genetic relationship with genes that encode ribosomal protein components"	_	1	0	Fungi	Translation elongation factor EF-1 subunit, putative	GO:0006184; GO:0016818; GO:0046700; GO:0003674; GO:0016817; GO:0003676; GO:0009144; GO:0009154; GO:0009259; GO:0046039; GO:0009150; GO:0019001; GO:0006807; GO:0003746; GO:0009117; GO:0000166; GO:0006139; GO:0044249; GO:0044248; GO:0005488; GO:0046483; GO:0055086; GO:0044267; GO:0032555; GO:0009987; GO:0009199; GO:0003723; GO:0044260; GO:0072521; GO:0072523; GO:0032561; GO:0006753; GO:0016787; GO:…	GTP catabolic process; hydrolase activity, acting on acid anhydrides, in phosphorus-containing anhydrides; heterocycle catabolic process; molecular_function; hydrolase activity, acting on acid anhydrides; nucleic acid binding; purine nucleoside triphosphate metabolic process; purine ribonucleotide catabolic process; ribonucleotide metabolic process; GTP metabolic process; purine ribonucleotide me…	biological_process; molecular_function; biological_process; molecular_function; molecular_function; molecular_function; biological_process; biological_process; biological_process; biological_process; biological_process; molecular_function; biological_process; molecular_function; biological_process; molecular_function; biological_process; biological_process; biological_process; molecular_function;…	IPR000795; IPR000795; IPR004161; IPR004160;	Protein synthesis factor, GTP-binding; Protein synthesis factor, GTP-binding; Translation elongation factor EFTu/EF1A, domain 2; Translation elongation factor EFTu/EF1A, C-terminal;	ScanRegExp; HMMPfam; HMMPfam; HMMPfam;	PS00301; PF00009; PF03144; PF03143;
TRIRE0065623	0	8		Markku Saloheimo:Putative sec61 gamma subunit of the translocase complex;	G0RPQ9	YDR086C	SSS1	"Subunit of the Sec61p translocation complex (Sec61p-Sss1p-Sbh1p) that forms a channel for passage of secretory proteins through the endoplasmic reticulum membrane, and of the Ssh1p complex (Ssh1p-Sbh2p-Sss1p). interacts with Ost4p and Wbp1p"	_	1	0	Fungi	Protein transporter Sec61 subunit gamma	GO:0048869; GO:0002119; GO:0031300; GO:0043234; GO:0031224; GO:0008104; GO:0022891; GO:0018988; GO:0033036; GO:0022884; GO:0030670; GO:0009987; GO:0048609; GO:0007275; GO:0001555; GO:0070972; GO:0009790; GO:0009791; GO:0009792; GO:0044237; GO:0044238; GO:0016023; GO:0016020; GO:0016021; GO:0044464; GO:0030666; GO:0008565; GO:0072599; GO:0006605; GO:0072594; GO:0016192; GO:0009994; GO:0015399; GO:…	cellular developmental process; nematode larval development; intrinsic to organelle membrane; protein complex; intrinsic to membrane; protein localization; substrate-specific transmembrane transporter activity; molting cycle, protein-based cuticle; macromolecule localization; macromolecule transmembrane transporter activity; phagocytic vesicle membrane; cellular process; multicellular organismal …	biological_process; biological_process; cellular_component; cellular_component; cellular_component; biological_process; molecular_function; biological_process; biological_process; molecular_function; cellular_component; biological_process; biological_process; biological_process; biological_process; biological_process; biological_process; biological_process; biological_process; biological_process;…	IPR008158; IPR001901;	Protein translocase SEC61 complex gamma subunit; Protein secE/sec61-gamma protein;	HMMTigr; HMMPfam;	TIGR00327; PF00584;
TRIRE0065646	74.8144	24		Bernard Henrissat:candidate a-mannosyltransferase;Glycosyltransferase Family 32;	G0RPS7	YJR075W	HOC1	"Alpha-1,6-mannosyltransferase involved in cell wall mannan biosynthesis. subunit of a Golgi-localized complex that also contains Anp1p, Mnn9p, Mnn11p, and Mnn10p. identified as a suppressor of a cell lysis sensitive pkc1-371 allele"	Secreted	3	24	Fungi	Initiation-specific alpha-1,6-mannosyltransferase, putative	GO:0006486; GO:0006491; GO:0010410; GO:0010412; GO:0009987; GO:0070085; GO:0004376; GO:0000030; GO:0010383; GO:0010382; GO:0006056; GO:0006057; GO:0005975; GO:0005976; GO:0044036; GO:0000136; GO:0005575; GO:0044238; GO:0071554; GO:0016020; GO:0016021; GO:0000032; GO:0000139; GO:0032991; GO:0044464; GO:0033164; GO:0005783; GO:0005789; GO:0005515; GO:0044237; GO:0044425; GO:0031984; GO:0016740; GO:…	protein glycosylation; N-glycan processing; hemicellulose metabolic process; mannan metabolic process; cellular process; glycosylation; glycolipid mannosyltransferase activity; mannosyltransferase activity; cell wall polysaccharide metabolic process; cellular cell wall macromolecule metabolic process; mannoprotein metabolic process; mannoprotein biosynthetic process; carbohydrate metabolic proces…	biological_process; biological_process; biological_process; biological_process; biological_process; biological_process; molecular_function; molecular_function; biological_process; biological_process; biological_process; biological_process; biological_process; biological_process; biological_process; cellular_component; cellular_component; biological_process; biological_process; cellular_component;…	IPR007577;	Glycosyltransferase, DXD sugar-binding region;	HMMPfam;	PF04488;
TRIRE0065773	0	1	msp1		G0RQ92	YGR028W	MSP1	Mitochondrial protein involved in sorting of proteins in the mitochondria. putative membrane-spanning ATPase	Undefined	3	0	Fungi	Mitochondrial AAA ATPase, putative	GO:0016462; GO:0016787; GO:0016818; GO:0005488; GO:0032559; GO:0005524; GO:0032555; GO:0016817; GO:0003674; GO:0030554; GO:0032553; GO:0003824; GO:0035639; GO:0036094; GO:0017076; GO:0017111; GO:0008150; GO:0000166; GO:0008152;	pyrophosphatase activity; hydrolase activity; hydrolase activity, acting on acid anhydrides, in phosphorus-containing anhydrides; binding; adenyl ribonucleotide binding; ATP binding; purine ribonucleotide binding; hydrolase activity, acting on acid anhydrides; molecular_function; adenyl nucleotide binding; ribonucleotide binding; catalytic activity; purine ribonucleoside triphosphate binding; sma…	molecular_function; molecular_function; molecular_function; molecular_function; molecular_function; molecular_function; molecular_function; molecular_function; molecular_function; molecular_function; molecular_function; molecular_function; molecular_function; molecular_function; molecular_function; molecular_function; biological_process; molecular_function; biological_process;	IPR003593; IPR003959;	ATPase, AAA+ type, core; ATPase, AAA-type, core;	HMMSmart; HMMPfam;	SM00382; PF00004;
TRIRE0065774	0	1			G0RQM5				Undefined	5	0	Fungi	Hsp70 family chaperone	GO:0005488; GO:0032559; GO:0005524; GO:0032555; GO:0003674; GO:0030554; GO:0032553; GO:0035639; GO:0017076; GO:0036094; GO:0000166;	binding; adenyl ribonucleotide binding; ATP binding; purine ribonucleotide binding; molecular_function; adenyl nucleotide binding; ribonucleotide binding; purine ribonucleoside triphosphate binding; purine nucleotide binding; small molecule binding; nucleotide binding;	molecular_function; molecular_function; molecular_function; molecular_function; molecular_function; molecular_function; molecular_function; molecular_function; molecular_function; molecular_function; molecular_function;	IPR001023; IPR001023;	Heat shock protein Hsp70; Heat shock protein Hsp70;	HMMPanther; HMMPanther;	PTHR19375; PTHR19375;
TRIRE0065816	0	14			G0RQL8	YPL076W	GPI2	"Protein involved in the synthesis of N-acetylglucosaminyl phosphatidylinositol (GlcNAc-PI), the first intermediate in the synthesis of glycosylphosphatidylinositol (GPI) anchors. homologous to the human PIG-C protein"	_	2	0	Fungi	Phosphatidylinositol:UDP-GlcNAc transferase PIG-C	GO:0008610; GO:0044237; GO:0008654; GO:0008375; GO:0019637; GO:0042158; GO:0043412; GO:0042157; GO:0016758; GO:0044249; GO:0046486; GO:0044267; GO:0009987; GO:0046488; GO:0044260; GO:0016740; GO:0005575; GO:0006650; GO:0006505; GO:0006506; GO:0006464; GO:0044425; GO:0006497; GO:0044255; GO:0031224; GO:0044238; GO:0016020; GO:0016021; GO:0008150; GO:0043170; GO:0008152; GO:0045017; GO:0003824; GO:…	lipid biosynthetic process; cellular metabolic process; phospholipid biosynthetic process; acetylglucosaminyltransferase activity; organophosphate metabolic process; lipoprotein biosynthetic process; macromolecule modification; lipoprotein metabolic process; transferase activity, transferring hexosyl groups; cellular biosynthetic process; glycerolipid metabolic process; cellular protein metabolic…	biological_process; biological_process; biological_process; molecular_function; biological_process; biological_process; biological_process; biological_process; molecular_function; biological_process; biological_process; biological_process; biological_process; biological_process; biological_process; molecular_function; cellular_component; biological_process; biological_process; biological_process;…	IPR009450; IPR009450;	Phosphatidylinositol N-acetylglucosaminyltransferase; Phosphatidylinositol N-acetylglucosaminyltransferase;	HMMPanther; HMMPfam;	PTHR12982; PF06432;
TRIRE0066132	0	5			G0RQD2	YNL329C	PEX6	"Peroxisomal membrane AAA-family ATPase peroxin required for peroxisome assembly, contains two 230 amino acid ATP-binding AAA cassettes, interacts with Pex1p"	Undefined	5	0	Fungi	Peroxisomal biogenesis factor 6	GO:0006200; GO:0031647; GO:0008104; GO:0046034; GO:0072663; GO:0009117; GO:0032559; GO:0016887; GO:0032555; GO:0009987; GO:0009199; GO:0072523; GO:0032553; GO:0009146; GO:0006195; GO:0031903; GO:0009207; GO:0009205; GO:0009203; GO:0044237; GO:0044238; GO:0032403; GO:0016020; GO:0044464; GO:0017111; GO:0071806; GO:0006605; GO:0072594; GO:0006163; GO:0009166; GO:0060255; GO:0051641; GO:0030554; GO:…	ATP catabolic process; regulation of protein stability; protein localization; ATP metabolic process; establishment of protein localization to peroxisome; nucleotide metabolic process; adenyl ribonucleotide binding; ATPase activity; purine ribonucleotide binding; cellular process; ribonucleoside triphosphate metabolic process; purine-containing compound catabolic process; ribonucleotide binding; p…	biological_process; biological_process; biological_process; biological_process; biological_process; biological_process; molecular_function; molecular_function; molecular_function; biological_process; biological_process; biological_process; molecular_function; biological_process; biological_process; cellular_component; biological_process; biological_process; biological_process; biological_process;…	IPR003960; IPR003593; IPR003593; IPR003959; IPR003959;	ATPase, AAA-type, conserved site; ATPase, AAA+ type, core; ATPase, AAA+ type, core; ATPase, AAA-type, core; ATPase, AAA-type, core;	ScanRegExp; HMMSmart; HMMSmart; HMMPfam; HMMPfam;	PS00674; SM00382; SM00382; PF00004; PF00004;
TRIRE0066183	2.89802	21		Diego A. Martinez:pfam00450, Peptidase_S10, Serine carboxypeptidase;Serine carboxypeptidase;	G0RQV3	YBR139W			Secreted	5	18	Fungi	Carboxypeptidase cpdS	GO:0016787; GO:0003824; GO:0070011; GO:0008236; GO:0070008; GO:0019538; GO:0003674; GO:0006508; GO:0008238; GO:0008233; GO:0017171; GO:0044238; GO:0004180; GO:0008152; GO:0008150; GO:0043170; GO:0004185;	hydrolase activity; catalytic activity; peptidase activity, acting on L-amino acid peptides; serine-type peptidase activity; serine-type exopeptidase activity; protein metabolic process; molecular_function; proteolysis; exopeptidase activity; peptidase activity; serine hydrolase activity; primary metabolic process; carboxypeptidase activity; metabolic process; biological_process; macromolecule me…	molecular_function; molecular_function; molecular_function; molecular_function; molecular_function; biological_process; molecular_function; biological_process; molecular_function; molecular_function; molecular_function; biological_process; molecular_function; biological_process; biological_process; biological_process; molecular_function;	IPR001563; IPR001563; IPR001563; IPR001563; IPR001563;	Peptidase S10, serine carboxypeptidase; Peptidase S10, serine carboxypeptidase; Peptidase S10, serine carboxypeptidase; Peptidase S10, serine carboxypeptidase; Peptidase S10, serine carboxypeptidase;	BlastProDom; HMMPanther; HMMPanther; HMMPanther; HMMPfam;	PD001189; PTHR11802; PTHR11802; PTHR11802; PF00450;
TRIRE0066480	0	2		Diego A. Martinez:candidate RheB GTPase, Ras small GTPase, Ras-type, related to Aspergillus fumigatus Rheb GTPase RhbA;GTPase;	G0RR77	YCR027C	RHB1	Putative Rheb-related GTPase involved in regulating canavanine resistance and arginine uptake. member of the Ras superfamily of G-proteins	_	2	0	Fungi	Rheb small monomeric GTPase RhbA	GO:0006184; GO:0016818; GO:0009150; GO:0003674; GO:0016817; GO:0023052; GO:0009154; GO:0009259; GO:0046039; GO:0046700; GO:0019001; GO:0006807; GO:0050789; GO:0009117; GO:0000166; GO:0006139; GO:0034655; GO:0044248; GO:0050896; GO:0005488; GO:0046483; GO:0055086; GO:0032555; GO:0009987; GO:0009199; GO:0032553; GO:0072521; GO:0072523; GO:0005575; GO:0006753; GO:0007165; GO:0016787; GO:0009144; GO:…	GTP catabolic process; hydrolase activity, acting on acid anhydrides, in phosphorus-containing anhydrides; purine ribonucleotide metabolic process; molecular_function; hydrolase activity, acting on acid anhydrides; signaling; purine ribonucleotide catabolic process; ribonucleotide metabolic process; GTP metabolic process; heterocycle catabolic process; guanyl nucleotide binding; nitrogen compound…	biological_process; molecular_function; biological_process; molecular_function; molecular_function; biological_process; biological_process; biological_process; biological_process; biological_process; molecular_function; biological_process; biological_process; biological_process; molecular_function; biological_process; biological_process; biological_process; biological_process; molecular_function;…	IPR005225; IPR003577; IPR003579; IPR003578; IPR013753;	Small GTP-binding protein; Ras small GTPase, Ras type; Ras small GTPase, Rab type; Small GTPase, Rho type; Ras;	HMMTigr; HMMSmart; HMMSmart; HMMSmart; HMMPfam;	TIGR00231; SM00173; SM00175; SM00174; PF00071;
TRIRE0066608	1.877	20			G0RRG3	YHR028C	DAP2	"Dipeptidyl aminopeptidase, synthesized as a glycosylated precursor. localizes to the vacuolar membrane. similar to Ste13p"	Undefined	5	0	Fungi	Probable dipeptidyl-aminopeptidase B	GO:0031224; GO:0044238; GO:0044437; GO:0004252; GO:0005737; GO:0005773; GO:0005774; GO:0004177; GO:0004175; GO:0031090; GO:0005575; GO:0043231; GO:0016787; GO:0070011; GO:0044446; GO:0003824; GO:0044424; GO:0008233; GO:0008236; GO:0044422; GO:0008238; GO:0016020; GO:0016021; GO:0008150; GO:0043170; GO:0008152; GO:0044425; GO:0044444; GO:0044464; GO:0019538; GO:0003674; GO:0043229; GO:0017171; GO:…	intrinsic to membrane; primary metabolic process; vacuolar part; serine-type endopeptidase activity; cytoplasm; vacuole; vacuolar membrane; aminopeptidase activity; endopeptidase activity; organelle membrane; cellular_component; intracellular membrane-bounded organelle; hydrolase activity; peptidase activity, acting on L-amino acid peptides; intracellular organelle part; catalytic activity; intra…	cellular_component; biological_process; cellular_component; molecular_function; cellular_component; cellular_component; cellular_component; molecular_function; molecular_function; cellular_component; cellular_component; cellular_component; molecular_function; molecular_function; cellular_component; molecular_function; cellular_component; molecular_function; molecular_function; cellular_component;…	IPR002469; IPR001375;	Peptidase S9B, dipeptidylpeptidase IV N-terminal; Peptidase S9, prolyl oligopeptidase, catalytic domain;	HMMPfam; HMMPfam;	PF00930; PF00326;
TRIRE0066695	0	2			G0RRC5	YKL207W			Secreted	2	30	Fungi	DUF850 domain protein	GO:0051234; GO:0006907; GO:0006897; GO:0044351; GO:0051179; GO:0044425; GO:0006810; GO:0031224; GO:0005575; GO:0016020; GO:0016021; GO:0016192; GO:0008150;	establishment of localization; pinocytosis; endocytosis; macropinocytosis; localization; membrane part; transport; intrinsic to membrane; cellular_component; membrane; integral to membrane; vesicle-mediated transport; biological_process;	biological_process; biological_process; biological_process; biological_process; biological_process; cellular_component; biological_process; cellular_component; cellular_component; cellular_component; cellular_component; biological_process; biological_process;	IPR008568; IPR008568;	Uncharacterised conserved protein UCP010045, transmembrane eukaryotic; Uncharacterised conserved protein UCP010045, transmembrane eukaryotic;	HMMPanther; HMMPfam;	PTHR13116; PF05863;
TRIRE0066814	40.9167	16		Diego A. Martinez:pfam03155, Alg6_Alg8, ALG6, ALG8 glycosyltransferase family;glycosyltransferase;	G0RRB9	YOR002W	ALG6	"Glucosyltransferase, involved in transfer of oligosaccharides from dolichyl pyrophosphate to asparagine residues of proteins during N-linked protein glycosylation. mutations in human ortholog are associated with disease"	_	2	0	Fungi	Dolichyl pyrophosphate Glc1Man9GlcNAc2 alpha-1,3-glucosyltransferase, putative	GO:0042175; GO:0006487; GO:0005783; GO:0044237; GO:0005789; GO:0070085; GO:0044432; GO:0044260; GO:0018279; GO:0009312; GO:0000033; GO:0043413; GO:0043412; GO:0044249; GO:0005737; GO:0031224; GO:0016740; GO:0042283; GO:0044267; GO:0018196; GO:0009311; GO:0016051; GO:0006486; GO:0051691; GO:0031090; GO:0000030; GO:0044255; GO:0005575; GO:0043231; GO:0009987; GO:0043687; GO:0012505; GO:0006488; GO:…	nuclear outer membrane-endoplasmic reticulum membrane network; protein N-linked glycosylation; endoplasmic reticulum; cellular metabolic process; endoplasmic reticulum membrane; glycosylation; endoplasmic reticulum part; cellular macromolecule metabolic process; protein N-linked glycosylation via asparagine; oligosaccharide biosynthetic process; alpha-1,3-mannosyltransferase activity; macromolecu…	cellular_component; biological_process; cellular_component; biological_process; cellular_component; biological_process; cellular_component; biological_process; biological_process; biological_process; molecular_function; biological_process; biological_process; biological_process; cellular_component; cellular_component; molecular_function; molecular_function; biological_process; biological_process;…	IPR004856; IPR004856; IPR004856;	Glycosyltransferase, ALG6/ALG8; Glycosyltransferase, ALG6/ALG8; Glycosyltransferase, ALG6/ALG8;	HMMPanther; HMMPanther; HMMPfam;	PTHR12413; PTHR12413; PF03155;
TRIRE0066844	0.450549	17			G0RR94	YLL031C	GPI13	ER membrane localized phosphoryltransferase that adds phosphoethanolamine onto the third mannose residue of the glycosylphosphatidylinositol (GPI) anchor precursor. similar to human PIG-O protein	Undefined	3	0	Fungi	Phosphoethanolamine transferase class O	GO:0003824; GO:0016740; GO:0008150; GO:0003674; GO:0008152;	catalytic activity; transferase activity; biological_process; molecular_function; metabolic process;	molecular_function; molecular_function; biological_process; molecular_function; biological_process;	IPR002591;	Type I phosphodiesterase/nucleotide pyrophosphatase/phosphate transferase;	HMMPfam;	PF01663;
TRIRE0066888	0	17		Bernard Henrissat:candidate a-glycosyltransferase;Glycosyltransferase Family 71;	G0RS21	YIL014W	MNT3	"Alpha-1,3-mannosyltransferase, adds the fourth and fifth alpha-1,3-linked mannose residues to O-linked glycans during protein O-glycosylation"	Secreted	4	32	Fungi	Glycosyltransferase family 71 protein	GO:0070085; GO:0008150; GO:0043412; GO:0043413; GO:0044260; GO:0044249; GO:0016740; GO:0044267; GO:0009987; GO:0044262; GO:0006486; GO:0006464; GO:0005975; GO:0003824; GO:0044237; GO:0044238; GO:0009101; GO:0009100; GO:0043170; GO:0008152; GO:0009059; GO:0009058; GO:0034645; GO:0019538; GO:0003674;	glycosylation; biological_process; macromolecule modification; macromolecule glycosylation; cellular macromolecule metabolic process; cellular biosynthetic process; transferase activity; cellular protein metabolic process; cellular process; cellular carbohydrate metabolic process; protein glycosylation; cellular protein modification process; carbohydrate metabolic process; catalytic activity; cel…	biological_process; biological_process; biological_process; biological_process; biological_process; biological_process; molecular_function; biological_process; biological_process; biological_process; biological_process; biological_process; biological_process; molecular_function; biological_process; biological_process; biological_process; biological_process; biological_process; biological_process;…
TRIRE0069068	0	2			G0RUV6				_	1	0	Fungi	UBX domain protein	GO:0009895; GO:0009894; GO:0043167; GO:0043005; GO:0032434; GO:0042177; GO:0031323; GO:0042176; GO:0032435; GO:0019222; GO:0043169; GO:0071796; GO:0050789; GO:0043025; GO:0009892; GO:0005737; GO:0005488; GO:0031329; GO:0031324; GO:0031400; GO:0030162; GO:0005515; GO:0042995; GO:0031396; GO:0005575; GO:0005634; GO:0043231; GO:0048523; GO:0043130; GO:0051246; GO:0051248; GO:0031593; GO:0030425; GO:…	negative regulation of catabolic process; regulation of catabolic process; ion binding; neuron projection; regulation of proteasomal ubiquitin-dependent protein catabolic process; negative regulation of protein catabolic process; regulation of cellular metabolic process; regulation of protein catabolic process; negative regulation of proteasomal ubiquitin-dependent protein catabolic process; regu…	biological_process; biological_process; molecular_function; cellular_component; biological_process; biological_process; biological_process; biological_process; biological_process; biological_process; molecular_function; molecular_function; biological_process; cellular_component; biological_process; cellular_component; molecular_function; biological_process; biological_process; biological_process;…	IPR001012; IPR007087; IPR000449; IPR001012;	UBX; Zinc finger, C2H2-type; Ubiquitin-associated/translation elongation factor EF1B, N-terminal; UBX;	ProfileScan; ProfileScan; HMMPfam; HMMPfam;	PS50033; PS50157; PF00627; PF00789;
TRIRE0069211	6.4593	22		Bernard Henrissat:candidate GDP-mannose a-mannosyltransferase;Glycosyltransferase Family 15;	G0RUZ7	YBR199W	KTR4	Putative mannosyltransferase involved in protein glycosylation. member of the KRE2/MNT1 mannosyltransferase family	Secreted	3	31	Fungi	Glycolipid 2-alpha-mannosyltransferase family protein	GO:0006486; GO:0031224; GO:0044238; GO:0000026; GO:0016337; GO:0009987; GO:0070085; GO:0004377; GO:0004376; GO:0000030; GO:0010382; GO:0007160; GO:0006056; GO:0006057; GO:0005975; GO:0044036; GO:0044237; GO:0071555; GO:0071554; GO:0016020; GO:0016021; GO:0000032; GO:0000139; GO:0044464; GO:0009405; GO:0044425; GO:0016740; GO:0005575; GO:0005576; GO:0043231; GO:0005794; GO:0006491; GO:0007047; GO:…	protein glycosylation; intrinsic to membrane; primary metabolic process; alpha-1,2-mannosyltransferase activity; cell-cell adhesion; cellular process; glycosylation; GDP-Man:Man3GlcNAc2-PP-Dol alpha-1,2-mannosyltransferase activity; glycolipid mannosyltransferase activity; mannosyltransferase activity; cellular cell wall macromolecule metabolic process; cell-matrix adhesion; mannoprotein metaboli…	biological_process; cellular_component; biological_process; molecular_function; biological_process; biological_process; biological_process; molecular_function; molecular_function; molecular_function; biological_process; biological_process; biological_process; biological_process; biological_process; biological_process; biological_process; biological_process; biological_process; cellular_component;…	IPR002685;	Glycosyl transferase, family 15;	HMMPfam;	PF01793;
TRIRE0069224	0	6		Diego A. Martinez:F-box protein;Mick Ward:Hypothetical F-box protein involved in recycling plasma membrane proteins internalized by endocytosis;	G0RV44	YJL204C	RCY1	F-box protein involved in recycling plasma membrane proteins internalized by endocytosis. localized to sites of polarized growth	Undefined	4	0	Fungi	Secretion pathway protein Sls2/Rcy1	GO:0005737; GO:0006887; GO:0032940; GO:0044464; GO:0009987; GO:0051179; GO:0051234; GO:0044424; GO:0005622; GO:0051641; GO:0005575; GO:0048278; GO:0022406; GO:0006810; GO:0046903; GO:0016192; GO:0008150; GO:0051649; GO:0005623;	cytoplasm; exocytosis; secretion by cell; cell part; cellular process; localization; establishment of localization; intracellular part; intracellular; cellular localization; cellular_component; vesicle docking; membrane docking; transport; secretion; vesicle-mediated transport; biological_process; establishment of localization in cell; cell;	cellular_component; biological_process; biological_process; cellular_component; biological_process; biological_process; biological_process; cellular_component; cellular_component; biological_process; cellular_component; biological_process; biological_process; biological_process; biological_process; biological_process; biological_process; biological_process; cellular_component;	IPR001810; IPR001810; IPR001810;	F-box domain, cyclin-like; F-box domain, cyclin-like; F-box domain, cyclin-like;	ProfileScan; HMMSmart; HMMPfam;	PS50181; SM00256; PF00646;
TRIRE0069489	2.89802	21		Diego A. Martinez:pfam00450, Peptidase_S10, Serine carboxypeptidase;Serine carboxypeptidase;	G0RVE6	YBR139W			Secreted	2	17	Fungi	Carboxypeptidase S1 homolog B	GO:0031225; GO:0009405; GO:0051704; GO:0070008; GO:0008238; GO:0016020; GO:0005737; GO:0005773; GO:0006508; GO:0005575; GO:0008152; GO:0043231; GO:0016787; GO:0070011; GO:0003824; GO:0044424; GO:0008233; GO:0008236; GO:0031224; GO:0044238; GO:0004180; GO:0008150; GO:0043170; GO:0004185; GO:0044425; GO:0071944; GO:0044444; GO:0044464; GO:0005886; GO:0019538; GO:0003674; GO:0043229; GO:0017171; GO:…	anchored to membrane; pathogenesis; multi-organism process; serine-type exopeptidase activity; exopeptidase activity; membrane; cytoplasm; vacuole; proteolysis; cellular_component; metabolic process; intracellular membrane-bounded organelle; hydrolase activity; peptidase activity, acting on L-amino acid peptides; catalytic activity; intracellular part; peptidase activity; serine-type peptidase ac…	cellular_component; biological_process; biological_process; molecular_function; molecular_function; cellular_component; cellular_component; cellular_component; biological_process; cellular_component; biological_process; cellular_component; molecular_function; molecular_function; molecular_function; cellular_component; molecular_function; molecular_function; cellular_component; biological_process;…	IPR001563; IPR001563; IPR001563; IPR001563;	Peptidase S10, serine carboxypeptidase; Peptidase S10, serine carboxypeptidase; Peptidase S10, serine carboxypeptidase; Peptidase S10, serine carboxypeptidase;	BlastProDom; HMMPanther; HMMPanther; HMMPfam;	PD001189; PTHR11802; PTHR11802; PF00450;
TRIRE0069868	2.89802	21		Bernard Henrissat:Glycosyltransferase Family 15;Diego A. Martinez:related to GDP-mannose a-mannosyltransferases;Distant relative;	G0RVY2	YOR099W	KTR1	"Alpha-1,2-mannosyltransferase involved in O- and N-linked protein glycosylation. member of the KRE2/MNT1 mannosyltransferase family"	Secreted	2	16	Fungi	Glycolipid 2-alpha-mannosyltransferase	GO:0006486; GO:0031224; GO:0044238; GO:0000026; GO:0016337; GO:0009987; GO:0070085; GO:0004377; GO:0004376; GO:0000030; GO:0010382; GO:0007160; GO:0006056; GO:0006057; GO:0005975; GO:0044036; GO:0044237; GO:0071555; GO:0071554; GO:0016020; GO:0016021; GO:0000032; GO:0000139; GO:0044464; GO:0009405; GO:0044425; GO:0016740; GO:0005575; GO:0005576; GO:0043231; GO:0005794; GO:0051832; GO:0006491; GO:…	protein glycosylation; intrinsic to membrane; primary metabolic process; alpha-1,2-mannosyltransferase activity; cell-cell adhesion; cellular process; glycosylation; GDP-Man:Man3GlcNAc2-PP-Dol alpha-1,2-mannosyltransferase activity; glycolipid mannosyltransferase activity; mannosyltransferase activity; cellular cell wall macromolecule metabolic process; cell-matrix adhesion; mannoprotein metaboli…	biological_process; cellular_component; biological_process; molecular_function; biological_process; biological_process; biological_process; molecular_function; molecular_function; molecular_function; biological_process; biological_process; biological_process; biological_process; biological_process; biological_process; biological_process; biological_process; biological_process; cellular_component;…	IPR002685; IPR002685;	Glycosyl transferase, family 15; Glycosyl transferase, family 15;	HMMPfam; HMMPfam;	PF01793; PF01793;
TRIRE0070035	0	5		Bernard Henrissat:candidate a-1,3-mannosyltransferase Alg2;Glycosyltransferase Family 4;	G0RW33	YGL065C	ALG2	Presumed early mannosyltransferase involved in the N-linked glycosylation pathway. alg2 mutants exhibit temperature-sensitive growth and abnormal accumulation of the lipid-linked oligosaccharide Man2GlcNAc2-PP-Dol	Undefined	5	0	Fungi	Related to alpha-1,3-mannosyltransferase alg2	GO:0006486; GO:0043687; GO:0042221; GO:0004378; GO:0009987; GO:0070085; GO:0005515; GO:0055114; GO:0005975; GO:0033577; GO:0044237; GO:0044238; GO:0051592; GO:0016020; GO:0016021; GO:0000033; GO:0000030; GO:0044464; GO:0016192; GO:0046527; GO:0036094; GO:0033164; GO:0005783; GO:0005789; GO:0046982; GO:0046983; GO:0016740; GO:0016051; GO:0051691; GO:0005575; GO:0043231; GO:0005488; GO:0008150; GO:…	protein glycosylation; post-translational protein modification; response to chemical stimulus; GDP-Man:Man1GlcNAc2-PP-Dol alpha-1,3-mannosyltransferase activity; cellular process; glycosylation; protein binding; oxidation-reduction process; carbohydrate metabolic process; protein glycosylation in endoplasmic reticulum; cellular metabolic process; primary metabolic process; response to calcium ion…	biological_process; biological_process; biological_process; molecular_function; biological_process; biological_process; molecular_function; biological_process; biological_process; biological_process; biological_process; biological_process; biological_process; cellular_component; cellular_component; molecular_function; molecular_function; cellular_component; biological_process; molecular_function;…	IPR001296;	Glycosyl transferase, group 1;	HMMPfam;	PF00534;
TRIRE0070305	0	3		Diego A. Martinez:translation release factor eRF3;Randy M Berka:Homologous to translation release factor eRF3 in other fungi.;	G0RWH0	YDR172W	SUP35	"Translation termination factor eRF3. altered protein conformation creates the [PSI(+)] prion, a dominant cytoplasmically inherited protein aggregate that alters translational fidelity and creates a nonsense suppressor phenotype"	_	1	0	Fungi	Eukaryotic peptide chain release factor GTP-binding subunit	GO:0043234; GO:0090304; GO:0046039; GO:0019001; GO:0003747; GO:0009117; GO:0032984; GO:0032555; GO:0009987; GO:0009199; GO:0004779; GO:0032553; GO:0007275; GO:0009146; GO:0006195; GO:0009207; GO:0008079; GO:0009203; GO:0044237; GO:0044238; GO:0044464; GO:0017111; GO:0032991; GO:0032561; GO:0009166; GO:0034621; GO:0006163; GO:0036094; GO:0022411; GO:0006184; GO:0009057; GO:0046982; GO:0046983; GO:…	protein complex; nucleic acid metabolic process; GTP metabolic process; guanyl nucleotide binding; translation release factor activity; nucleotide metabolic process; macromolecular complex disassembly; purine ribonucleotide binding; cellular process; ribonucleoside triphosphate metabolic process; sulfate adenylyltransferase activity; ribonucleotide binding; multicellular organismal development; p…	cellular_component; biological_process; biological_process; molecular_function; molecular_function; biological_process; biological_process; molecular_function; biological_process; biological_process; molecular_function; molecular_function; biological_process; biological_process; biological_process; biological_process; molecular_function; biological_process; biological_process; biological_process;…	IPR000795; IPR004161; IPR004160;	Protein synthesis factor, GTP-binding; Translation elongation factor EFTu/EF1A, domain 2; Translation elongation factor EFTu/EF1A, C-terminal;	HMMPfam; HMMPfam; HMMPfam;	PF00009; PF03144; PF03143;
TRIRE0070644	0	4		Diego A. Martinez:oligosaccharide translocation-like protein;Markku Saloheimo:Distantly related to S. cerevisiae RFT1, the flippase translocating Man5GlcNac2-PP-Dol from the cytoplasmic side to the lumenal side of the ER membrane;	G0RWX7	YBL020W	RFT1	"Flippase, essential integral membrane protein that is required for translocation of Man5GlcNac2-PP-Dol from the cytoplasmic side to the lumenal side of the ER membrane. mutation is suppressed by expression human p53 protein"	Secreted	1	33	Fungi	Oligosaccharide translocation protein RFT1	GO:0042175; GO:0051234; GO:0005783; GO:0044422; GO:0005789; GO:0097035; GO:0044432; GO:0044260; GO:0044237; GO:0006486; GO:0016020; GO:0044249; GO:0005737; GO:0043412; GO:0017089; GO:0006869; GO:0061024; GO:0009987; GO:0070085; GO:0006487; GO:0010876; GO:0031090; GO:0043170; GO:0044238; GO:0005575; GO:0006810; GO:0065007; GO:0044267; GO:0012505; GO:0051179; GO:0005975; GO:0008643; GO:0044425; GO:…	nuclear outer membrane-endoplasmic reticulum membrane network; establishment of localization; endoplasmic reticulum; organelle part; endoplasmic reticulum membrane; regulation of membrane lipid distribution; endoplasmic reticulum part; cellular macromolecule metabolic process; cellular metabolic process; protein glycosylation; membrane; cellular biosynthetic process; cytoplasm; macromolecule modi…	cellular_component; biological_process; cellular_component; cellular_component; cellular_component; biological_process; cellular_component; biological_process; biological_process; biological_process; cellular_component; biological_process; cellular_component; biological_process; molecular_function; biological_process; biological_process; biological_process; biological_process; biological_process;…	IPR007594; IPR007594;	RFT1; RFT1;	HMMPanther; HMMPfam;	PTHR13117; PF04506;
TRIRE0070772	2.2258	19			G0RX23	YFL025C	BST1	"GPI inositol deacylase of the ER that negatively regulates COPII vesicle formation, prevents production of vesicles with defective subunits, required for proper discrimination between resident ER proteins and Golgi-bound cargo molecules"	Undefined	4	0	Fungi	Similar to GPI inositol-deacylase	GO:0031224; GO:0008104; GO:0010498; GO:0051603; GO:0006810; GO:0009987; GO:0070972; GO:0043632; GO:0044237; GO:0044238; GO:0016020; GO:0016021; GO:0052689; GO:0043231; GO:0044464; GO:0072595; GO:0006511; GO:0005783; GO:0005789; GO:0019637; GO:0048193; GO:0033365; GO:0031300; GO:0030163; GO:0016050; GO:0006508; GO:0034613; GO:0050185; GO:0005575; GO:0016192; GO:0006505; GO:0046907; GO:0005794; GO:…	intrinsic to membrane; protein localization; proteasomal protein catabolic process; proteolysis involved in cellular protein catabolic process; transport; cellular process; protein localization to endoplasmic reticulum; modification-dependent macromolecule catabolic process; cellular metabolic process; primary metabolic process; membrane; integral to membrane; carboxylic ester hydrolase activity;…	cellular_component; biological_process; biological_process; biological_process; biological_process; biological_process; biological_process; biological_process; biological_process; biological_process; cellular_component; cellular_component; molecular_function; cellular_component; cellular_component; biological_process; biological_process; cellular_component; cellular_component; biological_process;…	IPR012908;	PGAP1-like;	HMMPfam;	PF07819;
TRIRE0070823	6.60675	21			G0RX53	YHR188C	GPI16	Transmembrane protein subunit of the glycosylphosphatidylinositol transamidase complex that adds GPIs to newly synthesized proteins. human PIG-Tp homolog	Secreted	5	25	Fungi	GPI transamidase component Gpi16, putative	GO:0042175; GO:0005783; GO:0008610; GO:0031224; GO:0005789; GO:0044432; GO:0019637; GO:0042158; GO:0044237; GO:0043412; GO:0042157; GO:0044249; GO:0005737; GO:0046486; GO:0031300; GO:0031301; GO:0044267; GO:0009987; GO:0016255; GO:0046488; GO:0044260; GO:0031090; GO:0043234; GO:0008152; GO:0043231; GO:0006505; GO:0006506; GO:0006464; GO:0016787; GO:0012505; GO:0006497; GO:0009058; GO:0044425; GO:…	nuclear outer membrane-endoplasmic reticulum membrane network; endoplasmic reticulum; lipid biosynthetic process; intrinsic to membrane; endoplasmic reticulum membrane; endoplasmic reticulum part; organophosphate metabolic process; lipoprotein biosynthetic process; cellular metabolic process; macromolecule modification; lipoprotein metabolic process; cellular biosynthetic process; cytoplasm; glyc…	cellular_component; cellular_component; biological_process; cellular_component; cellular_component; cellular_component; biological_process; biological_process; biological_process; biological_process; biological_process; biological_process; cellular_component; biological_process; cellular_component; cellular_component; biological_process; biological_process; biological_process; biological_process;…	IPR007245; IPR007245;	Gpi16 subunit, GPI transamidase component; Gpi16 subunit, GPI transamidase component;	HMMPanther; HMMPfam;	PTHR12959; PF04113;
TRIRE0071676	0	1		Diego A. Martinez:ureidoglycolate hydrolase;	G0RM13				_	2	0	Ascomycota	NECHADRAFT_69438	GO:0004848; GO:0016813; GO:0016810; GO:0009056; GO:0043605; GO:0046700; GO:0043603; GO:0006807; GO:0044248; GO:0046483; GO:0016070; GO:0009987; GO:0044260; GO:0006139; GO:0005575; GO:0016787; GO:0003824; GO:0000256; GO:0044237; GO:0044238; GO:0000255; GO:0008150; GO:0043170; GO:0008152; GO:0034641; GO:0044464; GO:0009308; GO:0044270; GO:0003674; GO:0090304; GO:0005622; GO:0005623;	ureidoglycolate hydrolase activity; hydrolase activity, acting on carbon-nitrogen (but not peptide) bonds, in linear amidines; hydrolase activity, acting on carbon-nitrogen (but not peptide) bonds; catabolic process; cellular amide catabolic process; heterocycle catabolic process; cellular amide metabolic process; nitrogen compound metabolic process; cellular catabolic process; heterocycle metabo…	molecular_function; molecular_function; molecular_function; biological_process; biological_process; biological_process; biological_process; biological_process; biological_process; biological_process; biological_process; biological_process; biological_process; biological_process; cellular_component; molecular_function; molecular_function; biological_process; biological_process; biological_process;…	IPR007247;	Ureidoglycolate hydrolase;	HMMPfam;	PF04115;
TRIRE0072606	2.72778	15		Diego A. Martinez:ubiquitin-activating enzyme;Markku Saloheimo:Distantly related to S. cerevisiae ubiquitin-activating enzyme UBA1;	G0RBR9	YKL210W	UBA1	"Ubiquitin activating enzyme, involved in ubiquitin-mediated protein degradation and essential for viability"	_	2	0	Fungi	Ubiquitin-activating enzyme E1 1	GO:0051236; GO:0002119; GO:0006405; GO:0055044; GO:0051168; GO:0051169; GO:0035121; GO:0051603; GO:0042221; GO:0010941; GO:0006810; GO:0016881; GO:0032559; GO:0030182; GO:0032555; GO:0009987; GO:0048232; GO:0005515; GO:0048731; GO:0046686; GO:0010259; GO:0007275; GO:0007276; GO:0007165; GO:0007568; GO:0019915; GO:0007166; GO:0009790; GO:0009966; GO:0009792; GO:0050896; GO:0009653; GO:0043632; GO:…	establishment of RNA localization; nematode larval development; RNA export from nucleus; symplast; nuclear export; nuclear transport; tail morphogenesis; proteolysis involved in cellular protein catabolic process; response to chemical stimulus; regulation of cell death; transport; acid-amino acid ligase activity; adenyl ribonucleotide binding; neuron differentiation; purine ribonucleotide binding…	biological_process; biological_process; biological_process; cellular_component; biological_process; biological_process; biological_process; biological_process; biological_process; biological_process; biological_process; molecular_function; molecular_function; biological_process; molecular_function; biological_process; biological_process; molecular_function; biological_process; biological_process;…	IPR009036; IPR009036; IPR000594; IPR000594; IPR000127; IPR000127; IPR000011; IPR000594; IPR000594; IPR000127; IPR000127;	Molybdenum cofactor biosynthesis, MoeB; Molybdenum cofactor biosynthesis, MoeB; UBA/THIF-type NAD/FAD binding fold; UBA/THIF-type NAD/FAD binding fold; Ubiquitin-activating enzyme repeat; Ubiquitin-activating enzyme repeat; Ubiquitin/SUMO-activating enzyme E1; UBA/THIF-type NAD/FAD binding fold; UBA/THIF-type NAD/FAD binding fold; Ubiquitin-activating enzyme repeat; Ubiquitin-activating enzyme re…	superfamily; superfamily; ProfileScan; ProfileScan; ProfileScan; ProfileScan; HMMTigr; HMMPfam; HMMPfam; HMMPfam; HMMPfam;	SSF69572; SSF69572; PS50204; PS50204; PS50246; PS50246; TIGR01408; PF00899; PF00899; PF02134; PF02134;
TRIRE0073574	0	2			G0R9A5	YKL145W	RPT1	One of six ATPases of the 19S regulatory particle of the 26S proteasome involved in the degradation of ubiquitinated substrates. required for optimal CDC20 transcription. interacts with Rpn12p and the E3 ubiquitin-protein ligase Ubr1p	_	1	0	Fungi	26S protease regulatory subunit 7 homolog	GO:0002119; GO:0045893; GO:0006200; GO:0009894; GO:0044237; GO:0045899; GO:0045898; GO:0090304; GO:0030139; GO:0042176; GO:0010498; GO:0016023; GO:0046034; GO:0043248; GO:0010941; GO:0009117; GO:0016032; GO:0006508; GO:0000216; GO:0032559; GO:0016887; GO:0000278; GO:0032555; GO:0009987; GO:0009199; GO:0006357; GO:0032553; GO:0010259; GO:0010557; GO:0007275; GO:0051246; GO:0022403; GO:0022402; GO:…	nematode larval development; positive regulation of transcription, DNA-dependent; ATP catabolic process; regulation of catabolic process; cellular metabolic process; positive regulation of RNA polymerase II transcriptional preinitiation complex assembly; regulation of RNA polymerase II transcriptional preinitiation complex assembly; nucleic acid metabolic process; endocytic vesicle; regulation of…	biological_process; biological_process; biological_process; biological_process; biological_process; biological_process; biological_process; biological_process; cellular_component; biological_process; biological_process; cellular_component; biological_process; biological_process; biological_process; biological_process; biological_process; biological_process; biological_process; molecular_function;…	IPR003960; IPR005937; IPR003593; IPR003959;	ATPase, AAA-type, conserved site; 26S proteasome subunit P45; ATPase, AAA+ type, core; ATPase, AAA-type, core;	ScanRegExp; HMMTigr; HMMSmart; HMMPfam;	PS00674; TIGR01242; SM00382; PF00004;
TRIRE0073647	18	14		Diego A. Martinez:coatomer complex (COPI), zeta subunit;Mick Ward:Hypothetical zeta subunit, ret3, of the coatomer complex (COPI), which coats Golgi-derived transport vesicles; involved in retrograde transport between Golgi and ER;	G0R6U2	YPL010W	RET3	"Zeta subunit of the coatomer complex (COPI), which coats Golgi-derived transport vesicles. involved in retrograde transport between Golgi and ER"	Secreted	2	21	Fungi	Coatomer subunit zeta, putative	GO:0002119; GO:0001654; GO:0035964; GO:0008104; GO:0018988; GO:0030154; GO:0033036; GO:0061024; GO:0009987; GO:0005515; GO:0048731; GO:0010259; GO:0007275; GO:0007276; GO:0007568; GO:0009790; GO:0009791; GO:0009792; GO:0043234; GO:0016023; GO:0016020; GO:0030117; GO:0000139; GO:0044464; GO:0030660; GO:0032991; GO:0030662; GO:0030663; GO:0031410; GO:0043231; GO:0048205; GO:0009994; GO:0048200; GO:…	nematode larval development; eye development; COPI-coated vesicle budding; protein localization; molting cycle, protein-based cuticle; cell differentiation; macromolecule localization; membrane organization; cellular process; protein binding; system development; multicellular organismal aging; multicellular organismal development; gamete generation; aging; embryo development; post-embryonic devel…	biological_process; biological_process; biological_process; biological_process; biological_process; biological_process; biological_process; biological_process; biological_process; molecular_function; biological_process; biological_process; biological_process; biological_process; biological_process; biological_process; biological_process; biological_process; cellular_component; cellular_component;…	IPR011012; IPR000804;	Longin-like; Clathrin adaptor complex, small chain;	superfamily; HMMPfam;	SSF64356; PF01217;
TRIRE0074054	0	7		Diego A. Martinez:exocyst component;Mick Ward:Sec6 subunit of the exocyst complex that mediates targeting of secretory vesicles to sites of exocytosis;	G0R8F5	YIL068C	SEC6	"Essential 88kDa subunit of the exocyst complex, which mediates polarized targeting of secretory vesicles to active sites of exocytosis. dimeric form of Sec6p interacts with Sec9p in vitro and inhibits t-SNARE assembly"	_	1	0	Fungi	Similar to exocyst complex component sec6	GO:0000145; GO:0044422; GO:0008104; GO:0033036; GO:0061024; GO:0061025; GO:0009987; GO:0034613; GO:0005515; GO:0022406; GO:0007163; GO:0032153; GO:0022402; GO:0044463; GO:0043332; GO:0005575; GO:0032991; GO:0051286; GO:0051285; GO:0044464; GO:0000920; GO:0048284; GO:0046907; GO:0046983; GO:0048193; GO:0007105; GO:0030010; GO:0033205; GO:0016050; GO:0042995; GO:0043234; GO:0046903; GO:0043231; GO:…	exocyst; organelle part; protein localization; macromolecule localization; membrane organization; membrane fusion; cellular process; cellular protein localization; protein binding; membrane docking; establishment or maintenance of cell polarity; cell division site; cell cycle process; cell projection part; mating projection tip; cellular_component; macromolecular complex; cell tip; cell cortex of…	cellular_component; cellular_component; biological_process; biological_process; biological_process; biological_process; biological_process; biological_process; molecular_function; biological_process; biological_process; cellular_component; biological_process; cellular_component; cellular_component; cellular_component; cellular_component; cellular_component; cellular_component; cellular_component;…	IPR010978; IPR010326;	tRNA-binding arm; Exocyst complex component Sec6;	superfamily; HMMPfam;	SSF46589; PF06046;
TRIRE0074168	0	6	dpm1	Bernard Henrissat:Glycosyltransferase Family 2;Diego A. Martinez:dpm1;dolichyl-phosphate b-mannosyltransferase (EC 2.4.1.83);	G0R8U7	YPR183W	DPM1	"Dolichol phosphate mannose (Dol-P-Man) synthase of the ER membrane, catalyzes the formation of Dol-P-Man from Dol-P and GDP-Man. required for glycosyl phosphatidylinositol membrane anchoring, O mannosylation, and protein glycosylation"	_	2	0	Fungi	Dolichyl-phosphate beta-D-mannosyltransferase, putative	GO:0006486; GO:0009311; GO:0043687; GO:0008654; GO:0018193; GO:0005996; GO:0009987; GO:0070085; GO:0005515; GO:0007275; GO:0009790; GO:0045017; GO:0009792; GO:0005975; GO:0044237; GO:0044238; GO:0005575; GO:0016020; GO:0044424; GO:0019318; GO:0000030; GO:0044464; GO:0032991; GO:0016192; GO:0034641; GO:0036094; GO:0004169; GO:0005783; GO:0006501; GO:0005789; GO:0019637; GO:0042158; GO:0042157; GO:…	protein glycosylation; oligosaccharide metabolic process; post-translational protein modification; phospholipid biosynthetic process; peptidyl-amino acid modification; monosaccharide metabolic process; cellular process; glycosylation; protein binding; multicellular organismal development; embryo development; glycerolipid biosynthetic process; embryo development ending in birth or egg hatching; ca…	biological_process; biological_process; biological_process; biological_process; biological_process; biological_process; biological_process; biological_process; molecular_function; biological_process; biological_process; biological_process; biological_process; biological_process; biological_process; biological_process; cellular_component; cellular_component; cellular_component; biological_process;…	IPR001173; IPR001173;	Glycosyl transferase, family 2; Glycosyl transferase, family 2;	ProfileScan; HMMPfam;	PS50167; PF00535;
TRIRE0074267	0	8		Diego A. Martinez:coatomer complex (COPI), delta subunit;Mick Ward:Hypothetical delta subunit, ret2, of the coatomer complex (COPI), which coats Golgi-derived transport vesicles; involved in retrograde transport between Golgi and ER;	G0R9F5	YFR051C	RET2	"Delta subunit of the coatomer complex (COPI), which coats Golgi-derived transport vesicles. involved in retrograde transport between Golgi and ER"	Mitochondrial	2	28	Fungi	Coatomer subunit delta, putative	GO:0002119; GO:0055044; GO:0035964; GO:0008104; GO:0018988; GO:0033036; GO:0061024; GO:0009987; GO:0005515; GO:0007275; GO:0009791; GO:0030118; GO:0030119; GO:0005575; GO:0016023; GO:0016020; GO:0030117; GO:0000139; GO:0032991; GO:0030660; GO:0044464; GO:0030662; GO:0030663; GO:0031410; GO:0016192; GO:0048205; GO:0048200; GO:0048199; GO:0048194; GO:0048193; GO:0031982; GO:0030659; GO:0031988; GO:…	nematode larval development; symplast; COPI-coated vesicle budding; protein localization; molting cycle, protein-based cuticle; macromolecule localization; membrane organization; cellular process; protein binding; multicellular organismal development; post-embryonic development; clathrin coat; AP-type membrane coat adaptor complex; cellular_component; cytoplasmic membrane-bounded vesicle; membran…	biological_process; cellular_component; biological_process; biological_process; biological_process; biological_process; biological_process; biological_process; molecular_function; biological_process; biological_process; cellular_component; cellular_component; cellular_component; cellular_component; cellular_component; cellular_component; cellular_component; cellular_component; cellular_component;…	IPR008968; IPR011012; IPR008968; IPR001392;	Clathrin adaptor, mu subunit, C-terminal; Longin-like; Clathrin adaptor, mu subunit, C-terminal; Clathrin adaptor, mu subunit;	superfamily; superfamily; ProfileScan; HMMPfam;	SSF49447; SSF64356; PS51072; PF00928;
TRIRE0074462	0.125	9		Diego A. Martinez:microsomal signal peptidase subunit;Markku Saloheimo:Distantly related to S. cerevisiae spc3 subunit of signal peptidase complex.;	G0R7J3	YLR066W	SPC3	"Subunit of signal peptidase complex (Spc1p, Spc2p, Spc3p, Sec11p), which catalyzes cleavage of N-terminal signal sequences of proteins targeted to the secretory pathway. homologous to mammalian SPC22/23"	Secreted	2	23	Fungi	Microsomal signal peptidase subunit gp23	GO:0005787; GO:0042175; GO:0005783; GO:0044237; GO:0005789; GO:0044432; GO:0051604; GO:0005737; GO:0044267; GO:0009987; GO:0044260; GO:0006518; GO:0031090; GO:0043234; GO:0043231; GO:0006465; GO:0016787; GO:0012505; GO:0044425; GO:0044424; GO:0008233; GO:0031224; GO:0044238; GO:0005575; GO:0016020; GO:0016021; GO:0008150; GO:0043170; GO:0008152; GO:0044446; GO:0044444; GO:0044464; GO:0043229; GO:…	signal peptidase complex; nuclear outer membrane-endoplasmic reticulum membrane network; endoplasmic reticulum; cellular metabolic process; endoplasmic reticulum membrane; endoplasmic reticulum part; protein maturation; cytoplasm; cellular protein metabolic process; cellular process; cellular macromolecule metabolic process; peptide metabolic process; organelle membrane; protein complex; intracel…	cellular_component; cellular_component; cellular_component; biological_process; cellular_component; cellular_component; biological_process; cellular_component; biological_process; biological_process; biological_process; biological_process; cellular_component; cellular_component; cellular_component; biological_process; molecular_function; cellular_component; cellular_component; cellular_component;…	IPR007653; IPR007653; IPR007653;	Signal peptidase 22kDa subunit; Signal peptidase 22kDa subunit; Signal peptidase 22kDa subunit;	HMMPanther; HMMPanther; HMMPfam;	PTHR12804; PTHR12804; PF04573;
TRIRE0074505	0	5		Bernard Henrissat:candidate b-glycosyltransferase subunit;Glycosyltransferase Family 1;	G0R7T7				Undefined	4	0	Fungi	UDP-N-acetylglucosamine transferase subunit alg13	GO:0006486; GO:0005783; GO:0009058; GO:0009311; GO:0008375; GO:0009312; GO:0043413; GO:0043412; GO:0030246; GO:0044249; GO:0005737; GO:0016740; GO:0005488; GO:0044267; GO:0009987; GO:0070085; GO:0006487; GO:0044260; GO:0005575; GO:0005634; GO:0043231; GO:0006464; GO:0006488; GO:0005975; GO:0016051; GO:0003824; GO:0044424; GO:0044255; GO:0030259; GO:0030258; GO:0044237; GO:0044238; GO:0004577; GO:…	protein glycosylation; endoplasmic reticulum; biosynthetic process; oligosaccharide metabolic process; acetylglucosaminyltransferase activity; oligosaccharide biosynthetic process; macromolecule glycosylation; macromolecule modification; carbohydrate binding; cellular biosynthetic process; cytoplasm; transferase activity; binding; cellular protein metabolic process; cellular process; glycosylatio…	biological_process; cellular_component; biological_process; biological_process; molecular_function; biological_process; biological_process; biological_process; molecular_function; biological_process; cellular_component; molecular_function; molecular_function; biological_process; biological_process; biological_process; biological_process; biological_process; cellular_component; cellular_component;…	IPR007235;	Glycosyl transferase, family 28, C-terminal;	HMMPfam;	PF04101;
TRIRE0074517	2.89802	21		Diego A. Martinez:pfam00450, Peptidase_S10, Serine carboxypeptidase;Serine carboxypeptidase;	G0R7V3	YGL203C	KEX1	Protease involved in the processing of killer toxin and alpha factor precursor. cleaves Lys and Arg residues from the C-terminus of peptides and proteins	Secreted	2	28	Fungi	Pheromone-processing carboxypeptidase KEX1	GO:0005794; GO:0070008; GO:0005802; GO:0044422; GO:0044238; GO:0012501; GO:0044431; GO:0044437; GO:0004180; GO:0051604; GO:0005737; GO:0006915; GO:0005773; GO:0009987; GO:0005774; GO:0006508; GO:0043229; GO:0031090; GO:0010467; GO:0005575; GO:0004185; GO:0043231; GO:0016787; GO:0070011; GO:0044446; GO:0003824; GO:0044424; GO:0008233; GO:0008236; GO:0031224; GO:0008238; GO:0016020; GO:0016021; GO:…	Golgi apparatus; serine-type exopeptidase activity; trans-Golgi network; organelle part; primary metabolic process; programmed cell death; Golgi apparatus part; vacuolar part; carboxypeptidase activity; protein maturation; cytoplasm; apoptotic process; vacuole; cellular process; vacuolar membrane; proteolysis; intracellular organelle; organelle membrane; gene expression; cellular_component; serin…	cellular_component; molecular_function; cellular_component; cellular_component; biological_process; biological_process; cellular_component; cellular_component; molecular_function; biological_process; cellular_component; biological_process; cellular_component; biological_process; cellular_component; biological_process; cellular_component; cellular_component; biological_process; cellular_component;…	IPR001563; IPR001563; IPR001563;	Peptidase S10, serine carboxypeptidase; Peptidase S10, serine carboxypeptidase; Peptidase S10, serine carboxypeptidase;	BlastProDom; HMMPanther; HMMPfam;	PD001189; PTHR11802; PF00450;
TRIRE0074731	13	8		Diego A. Martinez:AP-2 adaptor complex, beta-adaptin subunit;Mick Ward:Related to beta-adaptin, apl1, large subunit of the adaptor protein complex (AP-2) of clathrin-coated vesicles;	G0RAX8	YJR005W	APL1	"Beta-adaptin, large subunit of the clathrin associated protein complex (AP-2). involved in vesicle mediated transport. similar to mammalian beta-chain of the clathrin associated protein complex"	_	2	0	Fungi	Similar to AP-2 adaptor complex subunit beta	GO:0002682; GO:0040011; GO:0008104; GO:0023061; GO:0042221; GO:0033036; GO:0016032; GO:0006935; GO:0030182; GO:0061024; GO:0009987; GO:0032989; GO:0005515; GO:0007169; GO:0048812; GO:0007275; GO:0042330; GO:0007165; GO:0007167; GO:0007166; GO:0009966; GO:0000902; GO:0002697; GO:0009653; GO:0009968; GO:0030118; GO:0030119; GO:0043234; GO:0032403; GO:0022892; GO:0030117; GO:0032991; GO:0030665; GO:…	regulation of immune system process; locomotion; protein localization; signal release; response to chemical stimulus; macromolecule localization; viral reproduction; chemotaxis; neuron differentiation; membrane organization; cellular process; cellular component morphogenesis; protein binding; transmembrane receptor protein tyrosine kinase signaling pathway; neuron projection morphogenesis; multic…	biological_process; biological_process; biological_process; biological_process; biological_process; biological_process; biological_process; biological_process; biological_process; biological_process; biological_process; biological_process; molecular_function; biological_process; biological_process; biological_process; biological_process; biological_process; biological_process; biological_process;…	IPR011989; IPR002553;	Armadillo-like helical; Clathrin/coatomer adaptor, adaptin-like, N-terminal;	Gene3D; HMMPfam;	G3D.1.25.10.10; PF01602;
TRIRE0074947	1.03175	17		Diego A. Martinez:glycosylphosphatidylinositol transamidase;	G0RA00	YDR331W	GPI8	ER membrane glycoprotein subunit of the glycosylphosphatidylinositol transamidase complex that adds glycosylphosphatidylinositol (GPI) anchors to newly synthesized proteins. human PIG-K protein is a functional homolog	Secreted	1	23	Fungi	GPI-anchor transamidase precursor, putative	GO:0043687; GO:0008654; GO:0008104; GO:0051606; GO:0009987; GO:0005515; GO:0004175; GO:0043234; GO:0044238; GO:0005575; GO:0016020; GO:0016021; GO:0044464; GO:0006457; GO:0006650; GO:0034394; GO:0005783; GO:0005789; GO:0019637; GO:0042158; GO:0044237; GO:0042157; GO:0018410; GO:0044425; GO:0050896; GO:0031300; GO:0031301; GO:0050954; GO:0006508; GO:0034613; GO:0006501; GO:0043231; GO:0006505; GO:…	post-translational protein modification; phospholipid biosynthetic process; protein localization; detection of stimulus; cellular process; protein binding; endopeptidase activity; protein complex; primary metabolic process; cellular_component; membrane; integral to membrane; cell part; protein folding; glycerophospholipid metabolic process; protein localization to cell surface; endoplasmic reticu…	biological_process; biological_process; biological_process; biological_process; biological_process; molecular_function; molecular_function; cellular_component; biological_process; cellular_component; cellular_component; cellular_component; cellular_component; biological_process; biological_process; biological_process; cellular_component; cellular_component; biological_process; biological_process;…	IPR001096; IPR001096;	Peptidase C13, legumain; Peptidase C13, legumain;	HMMPanther; HMMPfam;	PTHR12000; PF01650;
TRIRE0075189	0	1		Diego A. Martinez:AP-3 adaptor protein complex, beta-adaptin subunit;Mick Ward:Hypothetical beta-adaptin, apl6, of the AP-3 adaptor protein complex of clathrin-coated vesicles, involved in transport to the vacuole;	G0RBJ5	YGR261C	APL6	Beta3-like subunit of the yeast AP-3 complex. functions in transport of alkaline phosphatase to the vacuole via the alternate pathway. exists in both cytosolic and peripherally associated membrane-bound pools	_	2	0	Fungi	AP-3 adaptor complex subunit beta	GO:0051234; GO:0005768; GO:0015031; GO:0044422; GO:0008565; GO:0030123; GO:0008104; GO:0043227; GO:0051641; GO:0006810; GO:0051649; GO:0005737; GO:0006886; GO:0005488; GO:0009987; GO:0010008; GO:0030117; GO:0034613; GO:0043229; GO:0031090; GO:0005575; GO:0016192; GO:0046907; GO:0005794; GO:0044446; GO:0051179; GO:0044425; GO:0044424; GO:0006907; GO:0043234; GO:0033036; GO:0008150; GO:0044464; GO:…	establishment of localization; endosome; protein transport; organelle part; protein transporter activity; AP-3 adaptor complex; protein localization; membrane-bounded organelle; cellular localization; transport; establishment of localization in cell; cytoplasm; intracellular protein transport; binding; cellular process; endosome membrane; membrane coat; cellular protein localization; intracellula…	biological_process; cellular_component; biological_process; cellular_component; molecular_function; cellular_component; biological_process; cellular_component; biological_process; biological_process; biological_process; cellular_component; biological_process; molecular_function; biological_process; cellular_component; cellular_component; biological_process; cellular_component; cellular_component;…	IPR011989; IPR011989; IPR002553;	Armadillo-like helical; Armadillo-like helical; Clathrin/coatomer adaptor, adaptin-like, N-terminal;	Gene3D; Gene3D; HMMPfam;	G3D.1.25.10.10; G3D.1.25.10.10; PF01602;
TRIRE0075336	0	3		Bernard Henrissat:candidate dolichyl-phosphate-mannose a-mannosyltransferase Alg9;Glycosyltransferase Family 22;	G0RC22	YNL219C	ALG9	"Mannosyltransferase, involved in N-linked glycosylation. catalyzes the transfer of mannose from Dol-P-Man to lipid-linked oligosaccharides. mutation of the human ortholog causes type 1 congenital disorders of glycosylation"	Undefined	5	0	Fungi	Alpha-1,2-mannosyltransferase (Alg9), putative	GO:0042175; GO:0006486; GO:0005783; GO:0009311; GO:0008610; GO:0018196; GO:0044422; GO:0008654; GO:0070085; GO:0044432; GO:0019637; GO:0042158; GO:0018279; GO:0009312; GO:0000026; GO:0044237; GO:0043412; GO:0042157; GO:0043413; GO:0044249; GO:0005737; GO:0046486; GO:0031300; GO:0044267; GO:0009987; GO:0046488; GO:0006487; GO:0044260; GO:0005623; GO:0031090; GO:0000030; GO:0018193; GO:0005575; GO:…	nuclear outer membrane-endoplasmic reticulum membrane network; protein glycosylation; endoplasmic reticulum; oligosaccharide metabolic process; lipid biosynthetic process; peptidyl-asparagine modification; organelle part; phospholipid biosynthetic process; glycosylation; endoplasmic reticulum part; organophosphate metabolic process; lipoprotein biosynthetic process; protein N-linked glycosylation…	cellular_component; biological_process; cellular_component; biological_process; biological_process; biological_process; cellular_component; biological_process; biological_process; cellular_component; biological_process; biological_process; biological_process; biological_process; molecular_function; biological_process; biological_process; biological_process; biological_process; biological_process;…	IPR005599;	GPI mannosyltransferase;	HMMPfam;	PF03901;
TRIRE0075655	0	1		Diego A. Martinez:oligomeric Golgi complex component;Mick Ward:Hypothetical component, cog8, of the conserved oligomeric Golgi complex involved in fusion of transport vesicles to Golgi compartments;	G0RD52				_	2	0	Ascomycota	Dor1-like family protein				IPR007255;	Dor1-like protein;	HMMPfam;	PF04124;
TRIRE0076393	15.1744	32			G0RET3	YNL064C	YDJ1	Protein chaperone involved in regulation of the HSP90 and HSP70 functions. involved in protein translocation across membranes. member of the DnaJ family	_	1	0	Fungi	DnaJ domain protein (Mas5), putative	GO:0017038; GO:0042026; GO:0043234; GO:0008104; GO:0010498; GO:0051603; GO:0000226; GO:0006457; GO:0032559; GO:0032555; GO:0009987; GO:0008150; GO:0032553; GO:0070972; GO:0043632; GO:0044237; GO:0044238; GO:0072380; GO:0044464; GO:0032991; GO:0006605; GO:0072594; GO:0007005; GO:0006458; GO:0036094; GO:0006511; GO:0051641; GO:0009408; GO:0030554; GO:0032781; GO:0031072; GO:0033365; GO:0050896; GO:…	protein import; protein refolding; protein complex; protein localization; proteasomal protein catabolic process; proteolysis involved in cellular protein catabolic process; microtubule cytoskeleton organization; protein folding; adenyl ribonucleotide binding; purine ribonucleotide binding; cellular process; biological_process; ribonucleotide binding; protein localization to endoplasmic reticulum;…	biological_process; biological_process; cellular_component; biological_process; biological_process; biological_process; biological_process; biological_process; molecular_function; molecular_function; biological_process; biological_process; molecular_function; biological_process; biological_process; biological_process; biological_process; cellular_component; cellular_component; cellular_component;…	IPR001623; IPR008971; IPR008971; IPR001623; IPR001623; IPR001305; IPR001623; IPR001623; IPR001305; IPR002939;	Heat shock protein DnaJ, N-terminal; HSP40/DnaJ peptide-binding; HSP40/DnaJ peptide-binding; Heat shock protein DnaJ, N-terminal; Heat shock protein DnaJ, N-terminal; Heat shock protein DnaJ, cysteine-rich domain; Heat shock protein DnaJ, N-terminal; Heat shock protein DnaJ, N-terminal; Heat shock protein DnaJ, cysteine-rich domain; Chaperone DnaJ, C-terminal;	superfamily; superfamily; superfamily; ProfileScan; ScanRegExp; ScanRegExp; HMMSmart; HMMPfam; HMMPfam; HMMPfam;	SSF46565; SSF49493; SSF49493; PS50076; PS00636; PS00637; SM00271; PF00226; PF00684; PF01556;
TRIRE0076880	0	1		Diego A. Martinez:rsr1;RAS-GTPase, Rap subfamily, related to N. crassa krev-1 and A. fumigatus Rsr1;RAS-GTPase RSR1, Rap subfamily;	G0RGC6	YGR152C	RSR1	"GTP-binding protein of the ras superfamily required for bud site selection, morphological changes in response to mating pheromone, and efficient cell fusion. localized to the plasma membrane. significantly similar to mammalian Rap GTPases"	Undefined	4	0	Fungi	Ras-related protein Rap-1b	GO:0006091; GO:0046039; GO:0019001; GO:0019003; GO:0009117; GO:0032555; GO:0009987; GO:0009199; GO:0032553; GO:0007165; GO:0006195; GO:0055114; GO:0051049; GO:0009207; GO:0009205; GO:0009203; GO:0044237; GO:0044238; GO:0016020; GO:0051046; GO:0009653; GO:0017111; GO:0044464; GO:0009166; GO:0032561; GO:0006163; GO:0010646; GO:0048729; GO:0036094; GO:0007264; GO:0006184; GO:0090087; GO:0009056; GO:…	generation of precursor metabolites and energy; GTP metabolic process; guanyl nucleotide binding; GDP binding; nucleotide metabolic process; purine ribonucleotide binding; cellular process; ribonucleoside triphosphate metabolic process; ribonucleotide binding; signal transduction; purine nucleotide catabolic process; oxidation-reduction process; regulation of transport; purine ribonucleoside trip…	biological_process; biological_process; molecular_function; molecular_function; biological_process; molecular_function; biological_process; biological_process; molecular_function; biological_process; biological_process; biological_process; biological_process; biological_process; biological_process; biological_process; biological_process; biological_process; cellular_component; biological_process;…	IPR005225; IPR003577; IPR003579; IPR003578; IPR002041; IPR013753;	Small GTP-binding protein; Ras small GTPase, Ras type; Ras small GTPase, Rab type; Small GTPase, Rho type; Ran GTPase; Ras;	HMMTigr; HMMSmart; HMMSmart; HMMSmart; HMMSmart; HMMPfam;	TIGR00231; SM00173; SM00175; SM00174; SM00176; PF00071;
TRIRE0077038	1.73077	18		Diego A. Martinez:v-SNARE protein;Mick Ward:Hypothetical v-SNARE, sec22, involved in anterograde and retrograde transport between the ER and Golgi;	G0RHR8	YLR268W	SEC22	"R-SNARE protein. assembles into SNARE complex with Bet1p, Bos1p and Sed5p. cycles between the ER and Golgi complex. involved in anterograde and retrograde transport between the ER and Golgi. synaptobrevin homolog"	Undefined	5	0	Fungi	Transporter SEC22	GO:0042175; GO:0051234; GO:0005783; GO:0015031; GO:0044422; GO:0006897; GO:0005789; GO:0061024; GO:0044432; GO:0044433; GO:0008104; GO:0044431; GO:0051641; GO:0048279; GO:0006996; GO:0016050; GO:0006810; GO:0051649; GO:0043234; GO:0005737; GO:0006886; GO:0005488; GO:0048284; GO:0006911; GO:0048280; GO:0005484; GO:0030658; GO:0009987; GO:0012506; GO:0006888; GO:0031988; GO:0005515; GO:0034613; GO:…	nuclear outer membrane-endoplasmic reticulum membrane network; establishment of localization; endoplasmic reticulum; protein transport; organelle part; endocytosis; endoplasmic reticulum membrane; membrane organization; endoplasmic reticulum part; cytoplasmic vesicle part; protein localization; Golgi apparatus part; cellular localization; vesicle fusion with endoplasmic reticulum; organelle organ…	cellular_component; biological_process; cellular_component; biological_process; cellular_component; biological_process; cellular_component; biological_process; cellular_component; cellular_component; biological_process; cellular_component; biological_process; biological_process; biological_process; biological_process; biological_process; biological_process; cellular_component; cellular_component;…	IPR001388; IPR011012; IPR010908; IPR001388; IPR010908; IPR001388;	Synaptobrevin; Longin-like; Longin; Synaptobrevin; Longin; Synaptobrevin;	BlastProDom; superfamily; ProfileScan; ProfileScan; Gene3D; HMMPfam;	PD001229; SSF64356; PS50859; PS50892; G3D.3.30.450.50; PF00957;
TRIRE0077587	0	2			G0RIW9	YDR394W	RPT3	One of six ATPases of the 19S regulatory particle of the 26S proteasome involved in the degradation of ubiquitinated substrates. substrate of N-acetyltransferase B	_	2	0	Fungi	Similar to 26S protease regulatory subunit 6b	GO:0002119; GO:0045893; GO:0006200; GO:0055044; GO:0044237; GO:0045899; GO:0045898; GO:0042802; GO:0090304; GO:0030139; GO:0010498; GO:0016023; GO:0046034; GO:0043248; GO:0010941; GO:0030054; GO:0009117; GO:0016032; GO:0006508; GO:0032559; GO:0016887; GO:0000278; GO:0032555; GO:0009987; GO:0009199; GO:0006357; GO:0032553; GO:0005618; GO:0010259; GO:0010557; GO:0007275; GO:0051246; GO:0022403; GO:…	nematode larval development; positive regulation of transcription, DNA-dependent; ATP catabolic process; symplast; cellular metabolic process; positive regulation of RNA polymerase II transcriptional preinitiation complex assembly; regulation of RNA polymerase II transcriptional preinitiation complex assembly; identical protein binding; nucleic acid metabolic process; endocytic vesicle; proteasom…	biological_process; biological_process; biological_process; cellular_component; biological_process; biological_process; biological_process; molecular_function; biological_process; cellular_component; biological_process; cellular_component; biological_process; biological_process; biological_process; cellular_component; biological_process; biological_process; biological_process; molecular_function;…	IPR003960; IPR005937; IPR003593; IPR003959;	ATPase, AAA-type, conserved site; 26S proteasome subunit P45; ATPase, AAA+ type, core; ATPase, AAA-type, core;	ScanRegExp; HMMTigr; HMMSmart; HMMPfam;	PS00674; TIGR01242; SM00382; PF00004;
TRIRE0077634	2.2258	19			G0RI19	YGR216C	GPI1	"Membrane protein involved in the synthesis of N-acetylglucosaminyl phosphatidylinositol (GlcNAc-PI), the first intermediate in the synthesis of glycosylphosphatidylinositol (GPI) anchors. human and mouse GPI1p are functional homologs"	Secreted	2	19	Fungi	N-acetylglucosaminyl transferase component Gpi1	GO:0008610; GO:0044237; GO:0008654; GO:0008375; GO:0019637; GO:0042158; GO:0043412; GO:0042157; GO:0016758; GO:0044249; GO:0046486; GO:0044267; GO:0009987; GO:0046488; GO:0044260; GO:0016740; GO:0005575; GO:0006650; GO:0006505; GO:0006506; GO:0006464; GO:0044425; GO:0006497; GO:0044255; GO:0031224; GO:0044238; GO:0016020; GO:0016021; GO:0008150; GO:0043170; GO:0008152; GO:0045017; GO:0003824; GO:…	lipid biosynthetic process; cellular metabolic process; phospholipid biosynthetic process; acetylglucosaminyltransferase activity; organophosphate metabolic process; lipoprotein biosynthetic process; macromolecule modification; lipoprotein metabolic process; transferase activity, transferring hexosyl groups; cellular biosynthetic process; glycerolipid metabolic process; cellular protein metabolic…	biological_process; biological_process; biological_process; molecular_function; biological_process; biological_process; biological_process; biological_process; molecular_function; biological_process; biological_process; biological_process; biological_process; biological_process; biological_process; molecular_function; cellular_component; biological_process; biological_process; biological_process;…	IPR007720;	N-acetylglucosaminyl transferase component;	HMMPfam;	PF05024;
TRIRE0077672	0	1			G0RIA6	YBL106C	SRO77	Protein with roles in exocytosis and cation homeostasis. functions in docking and fusion of post-Golgi vesicles with plasma membrane. homolog of Sro7p and Drosophila lethal giant larvae tumor suppressor. interacts with SNARE protein Sec9p	Undefined	4	0	Fungi	SNARE-dependent exocytosis protein (Sro7), putative				IPR011048; IPR001680; IPR001680; IPR001680; IPR001680; IPR001680;	Cytochrome cd1-nitrite reductase-like, C-terminal haem d1; WD40 repeat; WD40 repeat; WD40 repeat; WD40 repeat; WD40 repeat;	superfamily; ProfileScan; HMMSmart; HMMSmart; HMMSmart; HMMPfam;	SSF51004; PS50082; SM00320; SM00320; SM00320; PF00400;
TRIRE0077979	0	5		Diego A. Martinez:adaptor protein complex AP-3, small subunit;Mick Ward:Hypothetical small subunit, aps3, of the adaptor protein complex AP-3 of clathrin-coated vesicles; involved in vacuolar protein sorting;	G0RJM2	YJL024C	APS3	"Small subunit of the clathrin-associated adaptor complex AP-3, which is involved in vacuolar protein sorting. related to the sigma subunit of the mammalian clathrin AP-3 complex. suppressor of loss of casein kinase 1 function"	Undefined	2	0	Fungi	AP-3 adaptor complex subunit sigma, putative	GO:0051234; GO:0009405; GO:0051704; GO:0005768; GO:0015031; GO:0044422; GO:0030123; GO:0044433; GO:0008104; GO:0044431; GO:0031988; GO:0051641; GO:0033036; GO:0051649; GO:0005737; GO:0006886; GO:0031982; GO:0030659; GO:0009987; GO:0012506; GO:0010008; GO:0008150; GO:0034613; GO:0044446; GO:0031090; GO:0048193; GO:0043234; GO:0016192; GO:0005634; GO:0006810; GO:0046907; GO:0005794; GO:0006892; GO:…	establishment of localization; pathogenesis; multi-organism process; endosome; protein transport; organelle part; AP-3 adaptor complex; cytoplasmic vesicle part; protein localization; Golgi apparatus part; membrane-bounded vesicle; cellular localization; macromolecule localization; establishment of localization in cell; cytoplasm; intracellular protein transport; vesicle; cytoplasmic vesicle memb…	biological_process; biological_process; biological_process; cellular_component; biological_process; cellular_component; cellular_component; cellular_component; biological_process; cellular_component; cellular_component; biological_process; biological_process; biological_process; cellular_component; biological_process; cellular_component; cellular_component; biological_process; cellular_component;…	IPR011012; IPR000804;	Longin-like; Clathrin adaptor complex, small chain;	superfamily; HMMPfam;	SSF64356; PF01217;
TRIRE0078054	0	3		Diego A. Martinez:vacuolar sorting protein;Mick Ward:Hypothetical vacuolar sorting protein, vps16, involved in vacuole biogenesis and protein transport from Golgi to vacuole;	G0RJT2	YPL045W	VPS16	Subunit of the homotypic vacuole fusion and vacuole protein sorting (HOPS) complex. part of the Class C Vps complex essential for membrane docking and fusion at both the Golgi-to-endosome and endosome-to-vacuole stages of protein transport	_	1	0	Fungi	Similar to vacuolar protein sorting vps16	GO:0005737; GO:0051234; GO:0006886; GO:0044464; GO:0045184; GO:0015031; GO:0009987; GO:0051179; GO:0008104; GO:0070727; GO:0008150; GO:0044424; GO:0034613; GO:0005622; GO:0051641; GO:0005575; GO:0033036; GO:0005623; GO:0006810; GO:0051649; GO:0046907;	cytoplasm; establishment of localization; intracellular protein transport; cell part; establishment of protein localization; protein transport; cellular process; localization; protein localization; cellular macromolecule localization; biological_process; intracellular part; cellular protein localization; intracellular; cellular localization; cellular_component; macromolecule localization; cell; t…	cellular_component; biological_process; biological_process; cellular_component; biological_process; biological_process; biological_process; biological_process; biological_process; biological_process; biological_process; cellular_component; biological_process; cellular_component; biological_process; cellular_component; biological_process; cellular_component; biological_process; biological_process;…	IPR011044; IPR006926; IPR006925;	Quinoprotein amine dehydrogenase, beta chain-like; Vps16, N-terminal; Vps16, C-terminal;	superfamily; HMMPfam; HMMPfam;	SSF50969; PF04841; PF04840;
TRIRE0078062	0	1		Diego A. Martinez:Conserved hypothetical protein;Randy M Berka:Possible homologue of S. cerevisiae RRP5, encoding a protein required for synthesis of both 18S and 5.8S rRNA.;	G0RJT8	YMR229C	RRP5	Protein required for the synthesis of both 18S and 5.8S rRNA. C-terminal region is crucial for the formation of 18S rRNA and N-terminal region is required for the 5.8S rRNA. component of small ribosomal subunit (SSU) processosome	_	2	0	Fungi	RRNA biogenesis protein RRP5, putative	GO:0000469; GO:0030515; GO:0030490; GO:0071841; GO:0000447; GO:0032991; GO:0000463; GO:0044422; GO:0006364; GO:0043226; GO:0031974; GO:0090305; GO:0090304; GO:0042134; GO:0044428; GO:0006807; GO:0005515; GO:0034471; GO:0034470; GO:0000480; GO:0005488; GO:0005730; GO:0031981; GO:0016071; GO:0016070; GO:0009987; GO:0016072; GO:0003723; GO:0044260; GO:0006139; GO:0000479; GO:0044085; GO:0071840; GO:…	cleavage involved in rRNA processing; snoRNA binding; maturation of SSU-rRNA; cellular component organization or biogenesis at cellular level; endonucleolytic cleavage in ITS1 to separate SSU-rRNA from 5.8S rRNA and LSU-rRNA from tricistronic rRNA transcript (SSU-rRNA, 5.8S rRNA, LSU-rRNA); macromolecular complex; maturation of LSU-rRNA from tricistronic rRNA transcript (SSU-rRNA, 5.8S rRNA, LSU-…	biological_process; molecular_function; biological_process; biological_process; biological_process; cellular_component; biological_process; cellular_component; biological_process; cellular_component; cellular_component; biological_process; biological_process; molecular_function; cellular_component; biological_process; molecular_function; biological_process; biological_process; biological_process;…	IPR008940; IPR003029; IPR003029; IPR003029; IPR003029; IPR003029; IPR003029; IPR003029; IPR003029; IPR003029; IPR003029; IPR003029; IPR003029; IPR012340; IPR012340; IPR012340; IPR012340; IPR012340; IPR012340; IPR012340; IPR012340; IPR012340; IPR012340; IPR012340; IPR012340; IPR011990; IPR003029; IPR003029; IPR003029; IPR003029; IPR003029; IPR003029; IPR003029; IPR003029; IPR003029; IPR003029; IPR…	Protein prenyltransferase; Ribosomal protein S1, RNA-binding domain; Ribosomal protein S1, RNA-binding domain; Ribosomal protein S1, RNA-binding domain; Ribosomal protein S1, RNA-binding domain; Ribosomal protein S1, RNA-binding domain; Ribosomal protein S1, RNA-binding domain; Ribosomal protein S1, RNA-binding domain; Ribosomal protein S1, RNA-binding domain; Ribosomal protein S1, RNA-binding do…	superfamily; ProfileScan; ProfileScan; ProfileScan; ProfileScan; ProfileScan; ProfileScan; ProfileScan; ProfileScan; ProfileScan; ProfileScan; ProfileScan; ProfileScan; Gene3D; Gene3D; Gene3D; Gene3D; Gene3D; Gene3D; Gene3D; Gene3D; Gene3D; Gene3D; Gene3D; Gene3D; Gene3D; HMMSmart; HMMSmart; HMMSmart; HMMSmart; HMMSmart; HMMSmart; HMMSmart; HMMSmart; HMMSmart; HMMSmart; HMMSmart; HMMSmart; HMMSma…	SSF48439; PS50126; PS50126; PS50126; PS50126; PS50126; PS50126; PS50126; PS50126; PS50126; PS50126; PS50126; PS50126; G3D.2.40.50.140; G3D.2.40.50.140; G3D.2.40.50.140; G3D.2.40.50.140; G3D.2.40.50.140; G3D.2.40.50.140; G3D.2.40.50.140; G3D.2.40.50.140; G3D.2.40.50.140; G3D.2.40.50.140; G3D.2.40.50.140; G3D.2.40.50.140; G3D.1.25.40.10; SM00316; SM00316; SM00316; SM00316; SM00316; SM00316; SM00316…
TRIRE0078817	0	2			G0RLG9	YGL048C	RPT6	One of six ATPases of the 19S regulatory particle of the 26S proteasome involved in the degradation of ubiquitinated substrates. bound by ubiquitin-protein ligases Ubr1p and Ufd4p. localized mainly to the nucleus throughout the cell cycle	_	1	0	Fungi	26S protease regulatory subunit 8 homolog	GO:0031398; GO:0045893; GO:0045892; GO:0051172; GO:0006200; GO:0043234; GO:0009058; GO:0051276; GO:0006366; GO:0045898; GO:0090304; GO:0010498; GO:0043933; GO:0046034; GO:0043248; GO:0010941; GO:0009117; GO:0016032; GO:0006508; GO:0032559; GO:0016887; GO:0030330; GO:0032555; GO:0009987; GO:0009199; GO:0006357; GO:0032553; GO:0005886; GO:0004175; GO:0010557; GO:0010558; GO:0022402; GO:0010628; GO:…	positive regulation of protein ubiquitination; positive regulation of transcription, DNA-dependent; negative regulation of transcription, DNA-dependent; negative regulation of nitrogen compound metabolic process; ATP catabolic process; protein complex; biosynthetic process; chromosome organization; transcription from RNA polymerase II promoter; regulation of RNA polymerase II transcriptional prei…	biological_process; biological_process; biological_process; biological_process; biological_process; cellular_component; biological_process; biological_process; biological_process; biological_process; biological_process; biological_process; biological_process; biological_process; biological_process; biological_process; biological_process; biological_process; biological_process; molecular_function;…	IPR003960; IPR005937; IPR003593; IPR003959;	ATPase, AAA-type, conserved site; 26S proteasome subunit P45; ATPase, AAA+ type, core; ATPase, AAA-type, core;	ScanRegExp; HMMTigr; HMMSmart; HMMPfam;	PS00674; TIGR01242; SM00382; PF00004;
TRIRE0079031	0	3			G0RMJ3	YGR210C			_	3	0	Fungi	Translation-associated GTPase	GO:0016787; GO:0005488; GO:0005525; GO:0032561; GO:0032555; GO:0003674; GO:0032553; GO:0003824; GO:0035639; GO:0008150; GO:0019001; GO:0036094; GO:0017076; GO:0000166; GO:0008152;	hydrolase activity; binding; GTP binding; guanyl ribonucleotide binding; purine ribonucleotide binding; molecular_function; ribonucleotide binding; catalytic activity; purine ribonucleoside triphosphate binding; biological_process; guanyl nucleotide binding; small molecule binding; purine nucleotide binding; nucleotide binding; metabolic process;	molecular_function; molecular_function; molecular_function; molecular_function; molecular_function; molecular_function; molecular_function; molecular_function; molecular_function; biological_process; molecular_function; molecular_function; molecular_function; molecular_function; biological_process;	IPR002917; IPR013646;	GTP-binding protein, HSR1-related; GTPase of unknown function C-terminal;	HMMPfam; HMMPfam;	PF01926; PF08438;
TRIRE0079044	48.355	20		Bernard Henrissat:candidate a-mannosidase;Glycoside Hydrolase Family 47;	G0RLS8	YJR131W	MNS1	"Alpha-1,2-mannosidase involved in ER quality control. catalyzes the removal of one mannose residue from Man9GlcNAc to produce a single isomer of Man8GlcNAc in N-linked oligosaccharide biosynthesis. integral to ER membrane"	Secreted	3	29	Fungi	Glycoside hydrolase family 47	GO:0051234; GO:0016798; GO:0043167; GO:0043169; GO:0006810; GO:0005488; GO:0015924; GO:0015923; GO:0005575; GO:0016192; GO:0016787; GO:0051179; GO:0003824; GO:0016020; GO:0008150; GO:0008152; GO:0004571; GO:0006907; GO:0005509; GO:0006897; GO:0003674; GO:0004553; GO:0046872; GO:0044351;	establishment of localization; hydrolase activity, acting on glycosyl bonds; ion binding; cation binding; transport; binding; mannosyl-oligosaccharide mannosidase activity; mannosidase activity; cellular_component; vesicle-mediated transport; hydrolase activity; localization; catalytic activity; membrane; biological_process; metabolic process; mannosyl-oligosaccharide 1,2-alpha-mannosidase activi…	biological_process; molecular_function; molecular_function; molecular_function; biological_process; molecular_function; molecular_function; molecular_function; cellular_component; biological_process; molecular_function; biological_process; molecular_function; cellular_component; biological_process; biological_process; molecular_function; biological_process; molecular_function; biological_process;…	IPR001382; IPR001382; IPR001382; IPR001382;	Glycoside hydrolase, family 47; Glycoside hydrolase, family 47; Glycoside hydrolase, family 47; Glycoside hydrolase, family 47;	BlastProDom; HMMPanther; HMMPanther; HMMPfam;	PD003239; PTHR11742; PTHR11742; PF01532;
TRIRE0079104	0	8		Diego A. Martinez:coatomer complex, epsilon subunit;Mick Ward:Hypothetical epsilon subunit of the coatomer complex, sec28;	G0RLX9				_	1	0	Fungi	Coatomer subunit epsilon, putative	GO:0002119; GO:0035964; GO:0040011; GO:0008104; GO:0005774; GO:0033036; GO:0061024; GO:0009987; GO:0005515; GO:0007275; GO:0009791; GO:0045927; GO:0005575; GO:0016023; GO:0016020; GO:0030117; GO:0000139; GO:0032991; GO:0040010; GO:0030660; GO:0044464; GO:0030662; GO:0030663; GO:0031410; GO:0043231; GO:0048205; GO:0045324; GO:0048200; GO:0048199; GO:0048194; GO:0048193; GO:0031982; GO:0030659; GO:…	nematode larval development; COPI-coated vesicle budding; locomotion; protein localization; vacuolar membrane; macromolecule localization; membrane organization; cellular process; protein binding; multicellular organismal development; post-embryonic development; positive regulation of growth; cellular_component; cytoplasmic membrane-bounded vesicle; membrane; membrane coat; Golgi membrane; macrom…	biological_process; biological_process; biological_process; biological_process; cellular_component; biological_process; biological_process; biological_process; molecular_function; biological_process; biological_process; biological_process; cellular_component; cellular_component; cellular_component; cellular_component; cellular_component; cellular_component; biological_process; cellular_component;…	IPR013026; IPR006822; IPR011990; IPR006822;	Tetratricopeptide repeat-containing; Coatomer, epsilon subunit; Tetratricopeptide-like helical; Coatomer, epsilon subunit;	ProfileScan; HMMPanther; Gene3D; HMMPfam;	PS50293; PTHR10805; G3D.1.25.40.10; PF04733;
TRIRE0079174	0	6			G0RMC1	YAR002C-A	ERP1	"Protein that forms a heterotrimeric complex with Erp2p, Emp24p, and Erv25p. member, along with Emp24p and Erv25p, of the p24 family involved in ER to Golgi transport and localized to COPII-coated vesicles"	Secreted	2	16	Fungi	Similar to transmembrane emp24 domain-containing protein 9	GO:0044422; GO:0035964; GO:0008104; GO:0033036; GO:0061024; GO:0044351; GO:0005515; GO:0016023; GO:0016020; GO:0016021; GO:0044464; GO:0031410; GO:0016192; GO:0048205; GO:0048200; GO:0005783; GO:0051128; GO:0005789; GO:0048199; GO:0048194; GO:0048193; GO:0031982; GO:0031988; GO:0016050; GO:0005575; GO:0043231; GO:0048522; GO:0046907; GO:0005794; GO:0033116; GO:0005793; GO:0005798; GO:0051130; GO:…	organelle part; COPI-coated vesicle budding; protein localization; macromolecule localization; membrane organization; macropinocytosis; protein binding; cytoplasmic membrane-bounded vesicle; membrane; integral to membrane; cell part; cytoplasmic vesicle; vesicle-mediated transport; COPI coating of Golgi vesicle; Golgi transport vesicle coating; endoplasmic reticulum; regulation of cellular compon…	cellular_component; biological_process; biological_process; biological_process; biological_process; biological_process; molecular_function; cellular_component; cellular_component; cellular_component; cellular_component; cellular_component; biological_process; biological_process; biological_process; cellular_component; biological_process; cellular_component; biological_process; biological_process;…	IPR009038; IPR000348;	GOLD; emp24/gp25L/p24;	ProfileScan; HMMPfam;	PS50866; PF01105;
TRIRE0079419	19.4492	23			G0RN69	YMR276W	DSK2	"Nuclear-enriched ubiquitin-like polyubiquitin-binding protein, required for spindle pole body (SPB) duplication and for transit through the G2/M phase of the cell cycle, involved in proteolysis, interacts with the proteasome"	_	1	0	Fungi	Deubiquitination-protection protein dph1	GO:0009895; GO:0009894; GO:0009892; GO:0043227; GO:0042177; GO:0030433; GO:0007010; GO:0043161; GO:0044260; GO:0042176; GO:0010498; GO:0019222; GO:0051603; GO:0006996; GO:0005515; GO:0050789; GO:0000226; GO:0005737; GO:0050896; GO:0005488; GO:0044267; GO:0005622; GO:0009987; GO:0006950; GO:0030163; GO:0007049; GO:0006508; GO:0044085; GO:0005623; GO:0009056; GO:0005575; GO:0005634; GO:0043231; GO:…	negative regulation of catabolic process; regulation of catabolic process; negative regulation of metabolic process; membrane-bounded organelle; negative regulation of protein catabolic process; ER-associated protein catabolic process; cytoskeleton organization; proteasomal ubiquitin-dependent protein catabolic process; cellular macromolecule metabolic process; regulation of protein catabolic pro…	biological_process; biological_process; biological_process; cellular_component; biological_process; biological_process; biological_process; biological_process; biological_process; biological_process; biological_process; biological_process; biological_process; biological_process; molecular_function; biological_process; biological_process; cellular_component; biological_process; molecular_function;…	IPR000449; IPR000626; IPR000626; IPR006636; IPR006636; IPR000449; IPR000626; IPR000685; IPR000449;	Ubiquitin-associated/translation elongation factor EF1B, N-terminal; Ubiquitin; Ubiquitin; Heat shock chaperonin-binding; Heat shock chaperonin-binding; Ubiquitin-associated/translation elongation factor EF1B, N-terminal; Ubiquitin; Ribulose bisphosphate carboxylase, large subunit, C-terminal; Ubiquitin-associated/translation elongation factor EF1B, N-terminal;	ProfileScan; ProfileScan; HMMSmart; HMMSmart; HMMSmart; HMMSmart; HMMPfam; HMMPfam; HMMPfam;	PS50030; PS50053; SM00213; SM00727; SM00727; SM00165; PF00240; PF02788; PF00627;
TRIRE0079485	0	10			G0RNJ9	YPL096W	PNG1	"Conserved peptide N-glycanase required for deglycosylation of misfolded glycoproteins during proteasome-dependent degradation, localizes to the cytoplasm and nucleus, interacts with the DNA repair protein Rad23p"	Undefined	4	0	Fungi	Protein png1	GO:0016811; GO:0016810; GO:0006515; GO:0031975; GO:0009056; GO:0006974; GO:0043167; GO:0043169; GO:0006807; GO:0003676; GO:0000224; GO:0005737; GO:0050896; GO:0005488; GO:0044428; GO:0044267; GO:0009987; GO:0006950; GO:0030163; GO:0044260; GO:0006139; GO:0006517; GO:0005575; GO:0005635; GO:0005634; GO:0043231; GO:0044265; GO:0006464; GO:0016787; GO:0006259; GO:0044257; GO:0051716; GO:0012505; GO:…	hydrolase activity, acting on carbon-nitrogen (but not peptide) bonds, in linear amides; hydrolase activity, acting on carbon-nitrogen (but not peptide) bonds; misfolded or incompletely synthesized protein catabolic process; envelope; catabolic process; response to DNA damage stimulus; ion binding; cation binding; nitrogen compound metabolic process; nucleic acid binding; peptide-N4-(N-acetyl-bet…	molecular_function; molecular_function; biological_process; cellular_component; biological_process; biological_process; molecular_function; molecular_function; biological_process; molecular_function; molecular_function; cellular_component; biological_process; molecular_function; cellular_component; biological_process; biological_process; biological_process; biological_process; biological_process;…	IPR002931; IPR002931;	Transglutaminase-like; Transglutaminase-like;	HMMSmart; HMMPfam;	SM00460; PF01841;
TRIRE0079797	0.333333	12			G0RP11	YDR057W	YOS9	Lectin. soluble lumenal ER protein. member of the OS-9 protein family. similar to mannose-6-phosphate receptors (MPRs). serves as a receptor that recognizes misfolded N-glycosylated proteins and participates in their targeting to ERAD	Undefined	4	0	Fungi	Misfolded glycoproteins degradation protein Yos9	GO:0042175; GO:0005783; GO:0005789; GO:0044432; GO:0030246; GO:0005737; GO:0005488; GO:0031090; GO:0005575; GO:0043231; GO:0012505; GO:0044425; GO:0044424; GO:0044422; GO:0016020; GO:0044446; GO:0044444; GO:0044464; GO:0003674; GO:0043229; GO:0043226; GO:0043227; GO:0005622; GO:0005623;	nuclear outer membrane-endoplasmic reticulum membrane network; endoplasmic reticulum; endoplasmic reticulum membrane; endoplasmic reticulum part; carbohydrate binding; cytoplasm; binding; organelle membrane; cellular_component; intracellular membrane-bounded organelle; endomembrane system; membrane part; intracellular part; organelle part; membrane; intracellular organelle part; cytoplasmic part;…	cellular_component; cellular_component; cellular_component; cellular_component; molecular_function; cellular_component; molecular_function; cellular_component; cellular_component; cellular_component; cellular_component; cellular_component; cellular_component; cellular_component; cellular_component; cellular_component; cellular_component; cellular_component; molecular_function; cellular_component;…	IPR012913;	Glucosidase II beta subunit-like;	HMMPfam;	PF07915;
TRIRE0079832	6.4593	22	mnn1	Bernard Henrissat:candidate a-glycosyltransferase;Glycosyltransferase Family 34;	G0RP51	YJL183W	MNN11	"Subunit of a Golgi mannosyltransferase complex that also contains Anp1p, Mnn9p, Mnn10p, and Hoc1p, and mediates elongation of the polysaccharide mannan backbone. has homology to Mnn10p"	Undefined	2	0	Ascomycota	Alpha-1,2-galactosyltransferase gmh3	GO:0005622; GO:0031224; GO:0044262; GO:0009272; GO:0044431; GO:0043413; GO:0043412; GO:0008378; GO:0044249; GO:0005737; GO:0016740; GO:0031278; GO:0044260; GO:0044267; GO:0009987; GO:0070085; GO:0006487; GO:0006486; GO:0044085; GO:0031090; GO:0000139; GO:0005575; GO:0043231; GO:0071852; GO:0006464; GO:0005794; GO:0042125; GO:0012505; GO:0044446; GO:0042546; GO:0005975; GO:0044425; GO:0044424; GO:…	intracellular; intrinsic to membrane; cellular carbohydrate metabolic process; fungal-type cell wall biogenesis; Golgi apparatus part; macromolecule glycosylation; macromolecule modification; galactosyltransferase activity; cellular biosynthetic process; cytoplasm; transferase activity; alpha-1,2-galactosyltransferase activity; cellular macromolecule metabolic process; cellular protein metabolic …	cellular_component; cellular_component; biological_process; biological_process; cellular_component; biological_process; biological_process; molecular_function; biological_process; cellular_component; molecular_function; molecular_function; biological_process; biological_process; biological_process; biological_process; biological_process; biological_process; biological_process; cellular_component;…	IPR008630;	Galactosyl transferase;	HMMPfam;	PF05637;
TRIRE0079891	1	16		Diego A. Martinez:nuclear pore complex, component sec13;Markku Saloheimo:Putative sec13 protein, a component of the COPII coat complex involved in vesicle budding from ER.;	G0RPY3	YLR208W	SEC13	"Component of both the Nup84 nuclear pore sub-complex and of the COPII complex (Sar1p, Sec13p, Sec16p, Sec23p, Sec24p, Sec31p, Sfb2p, and Sfb3p) which is important for the formation of ER to Golgi transport vesicles"	_	2	0	Fungi	Protein transporter SEC13	GO:0051236; GO:0035293; GO:0044422; GO:0051276; GO:0051169; GO:0042337; GO:0008104; GO:0032940; GO:0033205; GO:0016023; GO:0018988; GO:0033036; GO:0009892; GO:0007049; GO:0061024; GO:0009987; GO:0070085; GO:0005515; GO:0048731; GO:0007275; GO:0052689; GO:0022403; GO:0022402; GO:0007167; GO:0007166; GO:0009791; GO:0043687; GO:0050896; GO:0000279; GO:0034504; GO:0005975; GO:0007184; GO:0006605; GO:…	establishment of RNA localization; chitin-based larval cuticle pattern formation; organelle part; chromosome organization; nuclear transport; cuticle development involved in chitin-based cuticle molting cycle; protein localization; secretion by cell; cell cycle cytokinesis; cytoplasmic membrane-bounded vesicle; molting cycle, protein-based cuticle; macromolecule localization; negative regulation …	biological_process; biological_process; cellular_component; biological_process; biological_process; biological_process; biological_process; biological_process; biological_process; cellular_component; biological_process; biological_process; biological_process; biological_process; biological_process; biological_process; biological_process; molecular_function; biological_process; biological_process;…	IPR001680; IPR001680; IPR001680; IPR001680; IPR001680; IPR001680; IPR001680; IPR001680; IPR001680; IPR001680; IPR001680; IPR001680; IPR001680; IPR001680; IPR001680; IPR001680; IPR001680;	WD40 repeat; WD40 repeat; WD40 repeat; WD40 repeat; WD40 repeat; WD40 repeat; WD40 repeat; WD40 repeat; WD40 repeat; WD40 repeat; WD40 repeat; WD40 repeat; WD40 repeat; WD40 repeat; WD40 repeat; WD40 repeat; WD40 repeat;	BlastProDom; BlastProDom; ProfileScan; ProfileScan; ProfileScan; HMMSmart; HMMSmart; HMMSmart; HMMSmart; HMMSmart; HMMSmart; HMMPfam; HMMPfam; HMMPfam; HMMPfam; HMMPfam; HMMPfam;	PD000018; PD000018; PS50082; PS50082; PS50294; SM00320; SM00320; SM00320; SM00320; SM00320; SM00320; PF00400; PF00400; PF00400; PF00400; PF00400; PF00400;
TRIRE0079960	48.355	20			G0RPI4	YJR131W	MNS1	"Alpha-1,2-mannosidase involved in ER quality control. catalyzes the removal of one mannose residue from Man9GlcNAc to produce a single isomer of Man8GlcNAc in N-linked oligosaccharide biosynthesis. integral to ER membrane"	_	1	0	Fungi	Class I alpha-mannosidase	GO:0016787; GO:0004571; GO:0005488; GO:0015924; GO:0016798; GO:0015923; GO:0004553; GO:0003674; GO:0003824; GO:0046872; GO:0008150; GO:0043167; GO:0043169; GO:0005575; GO:0016020; GO:0005509; GO:0008152;	hydrolase activity; mannosyl-oligosaccharide 1,2-alpha-mannosidase activity; binding; mannosyl-oligosaccharide mannosidase activity; hydrolase activity, acting on glycosyl bonds; mannosidase activity; hydrolase activity, hydrolyzing O-glycosyl compounds; molecular_function; catalytic activity; metal ion binding; biological_process; ion binding; cation binding; cellular_component; membrane; calciu…	molecular_function; molecular_function; molecular_function; molecular_function; molecular_function; molecular_function; molecular_function; molecular_function; molecular_function; molecular_function; biological_process; molecular_function; molecular_function; cellular_component; cellular_component; molecular_function; biological_process;	IPR001382; IPR001382; IPR001382;	Glycoside hydrolase, family 47; Glycoside hydrolase, family 47; Glycoside hydrolase, family 47;	HMMPanther; HMMPanther; HMMPfam;	PTHR11742; PTHR11742; PF01532;
TRIRE0080243	0.125	9		Markku Saloheimo:Putative alpha subunit (SRP101) of the signal recognition particle receptor. Similar to S. cerevisiae SRP101.;	G0RQP2	YDR292C	SRP101	Signal recognition particle (SRP) receptor - alpha subunit. contain GTPase domains. involved in SRP-dependent protein targeting. interacts with SRP102p	Undefined	4	0	Fungi	Signal sequence receptor alpha subunit, putative	GO:0044237; GO:0008104; GO:0046039; GO:0019001; GO:0009117; GO:0032555; GO:0009987; GO:0005047; GO:0034613; GO:0032553; GO:0070972; GO:0006810; GO:0006195; GO:0009207; GO:0009205; GO:0009203; GO:0005575; GO:0044238; GO:0016020; GO:0044464; GO:0017111; GO:0032991; GO:0006605; GO:0032561; GO:0006163; GO:0072594; GO:0009166; GO:0036094; GO:0006184; GO:0005785; GO:0005783; GO:0051641; GO:0005789; GO:…	cellular metabolic process; protein localization; GTP metabolic process; guanyl nucleotide binding; nucleotide metabolic process; purine ribonucleotide binding; cellular process; signal recognition particle binding; cellular protein localization; ribonucleotide binding; protein localization to endoplasmic reticulum; transport; purine nucleotide catabolic process; purine ribonucleoside triphosphat…	biological_process; biological_process; biological_process; molecular_function; biological_process; molecular_function; biological_process; molecular_function; biological_process; molecular_function; biological_process; biological_process; biological_process; biological_process; biological_process; biological_process; cellular_component; biological_process; cellular_component; cellular_component;…	IPR000897; IPR003593; IPR007222; IPR000897; IPR000897;	Signal recognition particle, SRP54 subunit, GTPase; ATPase, AAA+ type, core; Signal recognition particle receptor, alpha subunit, N-terminal; Signal recognition particle, SRP54 subunit, GTPase; Signal recognition particle, SRP54 subunit, GTPase;	BlastProDom; HMMSmart; HMMPfam; HMMPfam; HMMPfam;	PD000819; SM00382; PF04086; PF02881; PF00448;
TRIRE0080326	0	2			G0RQT1	YDL007W	RPT2	One of six ATPases of the 19S regulatory particle of the 26S proteasome involved in the degradation of ubiquitinated substrates. required for normal peptide hydrolysis by the core 20S particle	_	1	0	Fungi	26S protease regulatory subunit 4 homolog	GO:0000022; GO:0051603; GO:0006810; GO:0072331; GO:0008324; GO:0009199; GO:0010259; GO:0007275; GO:0007276; GO:0043171; GO:0009790; GO:0009791; GO:0006195; GO:0031399; GO:0031398; GO:0031397; GO:0031396; GO:0070271; GO:0031410; GO:0009991; GO:0006518; GO:0034621; GO:0034622; GO:0036094; GO:0006511; GO:0015075; GO:0015077; GO:0015079; GO:0030554; GO:0022622; GO:0022621; GO:0050896; GO:0022624; GO:…	mitotic spindle elongation; proteolysis involved in cellular protein catabolic process; transport; signal transduction by p53 class mediator; cation transmembrane transporter activity; ribonucleoside triphosphate metabolic process; multicellular organismal aging; multicellular organismal development; gamete generation; peptide catabolic process; embryo development; post-embryonic development; pur…	biological_process; biological_process; biological_process; biological_process; molecular_function; biological_process; biological_process; biological_process; biological_process; biological_process; biological_process; biological_process; biological_process; biological_process; biological_process; biological_process; biological_process; biological_process; cellular_component; biological_process;…	IPR003960; IPR005937; IPR003593; IPR003959;	ATPase, AAA-type, conserved site; 26S proteasome subunit P45; ATPase, AAA+ type, core; ATPase, AAA-type, core;	ScanRegExp; HMMTigr; HMMSmart; HMMPfam;	PS00674; TIGR01242; SM00382; PF00004;
TRIRE0080340	4.84098	8		Bernard Henrissat:related to a-mannosyltransferases;Glycosyltransferase Family 32;	G0RQV5	YGL038C	OCH1	"Mannosyltransferase of the cis-Golgi apparatus, initiates the polymannose outer chain elongation of N-linked oligosaccharides of glycoproteins"	Undefined	5	0	Fungi	Initiation-specific alpha-1,6-mannosyltransferase	GO:0042175; GO:0031501; GO:0033164; GO:0005783; GO:0043170; GO:0043234; GO:0044422; GO:0005789; GO:0070085; GO:0044432; GO:0044260; GO:0044431; GO:0031506; GO:0043412; GO:0043413; GO:0006486; GO:0000009; GO:0044249; GO:0005737; GO:0031984; GO:0016740; GO:0044267; GO:0000032; GO:0009987; GO:0071843; GO:0009311; GO:0006487; GO:0004376; GO:0044085; GO:0005623; GO:0031090; GO:0000139; GO:0010382; GO:…	nuclear outer membrane-endoplasmic reticulum membrane network; mannosyltransferase complex; glycolipid 6-alpha-mannosyltransferase activity; endoplasmic reticulum; macromolecule metabolic process; protein complex; organelle part; endoplasmic reticulum membrane; glycosylation; endoplasmic reticulum part; cellular macromolecule metabolic process; Golgi apparatus part; cell wall glycoprotein biosynt…	cellular_component; cellular_component; molecular_function; cellular_component; biological_process; cellular_component; cellular_component; cellular_component; biological_process; cellular_component; biological_process; cellular_component; biological_process; biological_process; biological_process; biological_process; molecular_function; biological_process; cellular_component; cellular_component;…	IPR007577;	Glycosyltransferase, DXD sugar-binding region;	HMMPfam;	PF04488;
TRIRE0080415	0	1		Diego A. Martinez:similarity to vacuolar sorting protein, vps3, and TGF beta receptor associated protein 1;vacuolar sorting protein;	G0RR29	YDR495C	VPS3	"Cytoplasmic protein required for the sorting and processing of soluble vacuolar proteins, acidification of the vacuolar lumen, and assembly of the vacuolar H+-ATPase"	_	2	0	Pezizomycotina	Tgf beta receptor associated protein	GO:0065007; GO:0030695; GO:0030234; GO:0060589; GO:0003674; GO:0050790; GO:0065009; GO:0004872; GO:0019222; GO:0005083; GO:0050789; GO:0008150;	biological regulation; GTPase regulator activity; enzyme regulator activity; nucleoside-triphosphatase regulator activity; molecular_function; regulation of catalytic activity; regulation of molecular function; receptor activity; regulation of metabolic process; small GTPase regulator activity; regulation of biological process; biological_process;	biological_process; molecular_function; molecular_function; molecular_function; molecular_function; biological_process; biological_process; molecular_function; biological_process; molecular_function; biological_process; biological_process;
TRIRE0080714	0	15		Bernard Henrissat:candidate dolichyl-phosphate-mannose a-mannosyltransferase;Glycosyltransferase Family 22;	G0RRX6	YGL142C	GPI10	"Integral membrane protein involved in glycosylphosphatidylinositol (GPI) anchor synthesis. putative alpha 1,2 mannosyltransferase required for addition of the third mannose onto the GPI core structure. human PIG-Bp is a functional homolog"	Undefined	3	0	Fungi	GPI10	GO:0042175; GO:0005783; GO:0008610; GO:0044237; GO:0005789; GO:0044432; GO:0019637; GO:0042158; GO:0043412; GO:0042157; GO:0044249; GO:0005737; GO:0046486; GO:0031300; GO:0044267; GO:0009987; GO:0006497; GO:0046488; GO:0044260; GO:0031090; GO:0000030; GO:0005575; GO:0043231; GO:0006505; GO:0006506; GO:0006464; GO:0012505; GO:0004584; GO:0009058; GO:0044425; GO:0044424; GO:0044255; GO:0031227; GO:…	nuclear outer membrane-endoplasmic reticulum membrane network; endoplasmic reticulum; lipid biosynthetic process; cellular metabolic process; endoplasmic reticulum membrane; endoplasmic reticulum part; organophosphate metabolic process; lipoprotein biosynthetic process; macromolecule modification; lipoprotein metabolic process; cellular biosynthetic process; cytoplasm; glycerolipid metabolic proc…	cellular_component; cellular_component; biological_process; biological_process; cellular_component; cellular_component; biological_process; biological_process; biological_process; biological_process; biological_process; cellular_component; biological_process; cellular_component; biological_process; biological_process; biological_process; biological_process; biological_process; cellular_component;…	IPR005599;	GPI mannosyltransferase;	HMMPfam;	PF03901;
TRIRE0080898	0	5	ypt1	Diego A. Martinez:ypt1;small GTP binding protein YPT1;Ras GTPase;	G0RSE8	YFL038C	YPT1	"Ras-like small GTPase, involved in the ER-to-Golgi step of the secretory pathway. complex formation with the Rab escort protein Mrs6p is required for prenylation of Ypt1p by protein geranylgeranyltransferase type II (Bet2p-Bet4p)"	Undefined	4	0	Fungi	GTP-binding protein ypt1	GO:0000149; GO:0008104; GO:0010948; GO:0046039; GO:0019001; GO:0032258; GO:0072666; GO:0033036; GO:0072665; GO:0032984; GO:0061024; GO:0032555; GO:0009987; GO:0009199; GO:0034613; GO:0032553; GO:0022406; GO:0007165; GO:0016236; GO:0090114; GO:0006195; GO:0033554; GO:0009207; GO:0009205; GO:0009203; GO:0044237; GO:0044238; GO:0016020; GO:0000139; GO:0017111; GO:0044464; GO:0006605; GO:0032561; GO:…	SNARE binding; protein localization; negative regulation of cell cycle process; GTP metabolic process; guanyl nucleotide binding; CVT pathway; establishment of protein localization to vacuole; macromolecule localization; protein localization to vacuole; macromolecular complex disassembly; membrane organization; purine ribonucleotide binding; cellular process; ribonucleoside triphosphate metabolic…	molecular_function; biological_process; biological_process; biological_process; molecular_function; biological_process; biological_process; biological_process; biological_process; biological_process; biological_process; molecular_function; biological_process; biological_process; biological_process; molecular_function; biological_process; biological_process; biological_process; biological_process;…	IPR002078; IPR005225; IPR003577; IPR003579; IPR003578; IPR002041; IPR013753;	RNA polymerase sigma factor 54, interaction; Small GTP-binding protein; Ras small GTPase, Ras type; Ras small GTPase, Rab type; Small GTPase, Rho type; Ran GTPase; Ras;	ScanRegExp; HMMTigr; HMMSmart; HMMSmart; HMMSmart; HMMSmart; HMMPfam;	PS00675; TIGR00231; SM00173; SM00175; SM00174; SM00176; PF00071;
TRIRE0081211	0	2		Bernard Henrissat:candidate a-mannosyltransferase;Glycosyltransferase Family 62;	G0RTC2	YEL036C	ANP1	"Subunit of the alpha-1,6 mannosyltransferase complex. type II membrane protein. has a role in retention of glycosyltransferases in the Golgi. involved in osmotic sensitivity and resistance to aminonitrophenyl propanediol"	Mitochondrial	2	48	Fungi	MNN9 protein	GO:0006486; GO:0031224; GO:0071555; GO:0010948; GO:0042221; GO:0035690; GO:0009987; GO:0070085; GO:0005515; GO:0000139; GO:0010382; GO:0006056; GO:0006057; GO:0005975; GO:0044036; GO:0000136; GO:0043234; GO:0044238; GO:0071554; GO:0016020; GO:0016021; GO:0000032; GO:0000030; GO:0032991; GO:0065007; GO:0044464; GO:0010564; GO:0005783; GO:0005789; GO:0044237; GO:0042493; GO:0044425; GO:0031984; GO:…	protein glycosylation; intrinsic to membrane; cell wall organization; negative regulation of cell cycle process; response to chemical stimulus; cellular response to drug; cellular process; glycosylation; protein binding; Golgi membrane; cellular cell wall macromolecule metabolic process; mannoprotein metabolic process; mannoprotein biosynthetic process; carbohydrate metabolic process; cell wall m…	biological_process; cellular_component; biological_process; biological_process; biological_process; biological_process; biological_process; biological_process; molecular_function; cellular_component; biological_process; biological_process; biological_process; biological_process; biological_process; cellular_component; cellular_component; biological_process; biological_process; cellular_component;…	IPR005109;	Anp1;	HMMPfam;	PF03452;
TRIRE0081263	0.75	11		Diego A. Martinez:ER lumen protein retention receptor;Markku Saloheimo:Putative ER lumen protein retention receptor. Similar to Saccharomyces ERD2.;	G0RTF2	YBL040C	ERD2	Integral membrane protein that binds to the HDEL motif in proteins destined for retention in the endoplasmic reticulum. has a role in maintenance of normal levels of ER-resident proteins	Secreted	2	32	Fungi	ER lumen protein retaining receptor 2	GO:0002684; GO:0002682; GO:0008104; GO:0006810; GO:0005048; GO:0009987; GO:0070972; GO:0007165; GO:0050778; GO:0016020; GO:0016021; GO:0044464; GO:0016192; GO:0072595; GO:0005783; GO:0009405; GO:0005789; GO:0048193; GO:0033365; GO:0050896; GO:0031300; GO:0031301; GO:0034613; GO:0004872; GO:0002218; GO:0005575; GO:0043231; GO:0046907; GO:0005794; GO:0048584; GO:0048583; GO:0065008; GO:0032507; GO:…	positive regulation of immune system process; regulation of immune system process; protein localization; transport; signal sequence binding; cellular process; protein localization to endoplasmic reticulum; signal transduction; positive regulation of immune response; membrane; integral to membrane; cell part; vesicle-mediated transport; maintenance of protein localization in organelle; endoplasmic…	biological_process; biological_process; biological_process; biological_process; molecular_function; biological_process; biological_process; biological_process; biological_process; cellular_component; cellular_component; cellular_component; biological_process; biological_process; cellular_component; biological_process; cellular_component; biological_process; biological_process; biological_process;…	IPR000133; IPR000133; IPR000133;	ER lumen protein retaining receptor; ER lumen protein retaining receptor; ER lumen protein retaining receptor;	BlastProDom; HMMPanther; HMMPfam;	PD005774; PTHR10585; PF00810;
TRIRE0081447	0	1			G0RU43	YBR025C			_	2	0	Fungi	Obg-like ATPase	GO:0051234; GO:0016818; GO:0046700; GO:0006200; GO:0016817; GO:0030554; GO:0003674; GO:0019001; GO:0009154; GO:0009259; GO:0009150; GO:0046034; GO:0006807; GO:0009117; GO:0000166; GO:0006139; GO:0034655; GO:0005737; GO:0005488; GO:0032559; GO:0046483; GO:0055086; GO:0032555; GO:0009987; GO:0009199; GO:0032553; GO:0072521; GO:0072523; GO:0006907; GO:0009056; GO:0005575; GO:0006753; GO:0009207; GO:…	establishment of localization; hydrolase activity, acting on acid anhydrides, in phosphorus-containing anhydrides; heterocycle catabolic process; ATP catabolic process; hydrolase activity, acting on acid anhydrides; adenyl nucleotide binding; molecular_function; guanyl nucleotide binding; purine ribonucleotide catabolic process; ribonucleotide metabolic process; purine ribonucleotide metabolic pr…	biological_process; molecular_function; biological_process; biological_process; molecular_function; molecular_function; molecular_function; molecular_function; biological_process; biological_process; biological_process; biological_process; biological_process; biological_process; molecular_function; biological_process; biological_process; cellular_component; molecular_function; molecular_function;…	IPR004396; IPR002917; IPR013029;	Conserved hypothetical protein CHP00092; GTP-binding protein, HSR1-related; Protein of unknown function DUF933;	HMMTigr; HMMPfam; HMMPfam;	TIGR00092; PF01926; PF06071;
TRIRE0081797	0	4		Diego A. Martinez:sly1, involved in vesicle trafficking between the ER and Golgi; Sec1 family protein;sec1 protein;	G0RUX8	YDR189W	SLY1	Hydrophilic protein involved in vesicle trafficking between the ER and Golgi. SM (Sec1/Munc-18) family protein that binds the tSNARE Sed5p and stimulates its assembly into a trans-SNARE membrane-protein complex	Undefined	4	0	Fungi	Protein sly1	GO:0048869; GO:0000149; GO:0008104; GO:0042221; GO:0006810; GO:0070482; GO:0061024; GO:0061025; GO:0009987; GO:0032989; GO:0005515; GO:0048731; GO:0007275; GO:0048736; GO:0022406; GO:0009966; GO:0051049; GO:0005575; GO:0016023; GO:0016020; GO:0000139; GO:0032991; GO:0009653; GO:0044464; GO:0031410; GO:0043231; GO:0017119; GO:0048280; GO:0048284; GO:0019905; GO:0051056; GO:0005783; GO:0051128; GO:…	cellular developmental process; SNARE binding; protein localization; response to chemical stimulus; transport; response to oxygen levels; membrane organization; membrane fusion; cellular process; cellular component morphogenesis; protein binding; system development; multicellular organismal development; appendage development; membrane docking; regulation of signal transduction; regulation of tran…	biological_process; molecular_function; biological_process; biological_process; biological_process; biological_process; biological_process; biological_process; biological_process; biological_process; molecular_function; biological_process; biological_process; biological_process; biological_process; biological_process; biological_process; cellular_component; cellular_component; cellular_component;…	IPR001619; IPR001619; IPR001619; IPR001619;	Sec1-like protein; Sec1-like protein; Sec1-like protein; Sec1-like protein;	HMMPanther; HMMPanther; HMMPanther; HMMPfam;	PTHR11679; PTHR11679; PTHR11679; PF00995;
TRIRE0082235	17.0209	33		Bernard Henrissat:Glycoside Hydrolase Family 31;Diego A. Martinez:candidate a-glucosidase;	G0RWC5	YBR229C	ROT2	"Glucosidase II catalytic subunit required for normal cell wall synthesis. mutations in rot2 suppress tor2 mutations, and are synthetically lethal with rot1 mutations"	_	2	0	Fungi	Alpha-glucosidase AgdA, putative	GO:0016787; GO:0005488; GO:0004558; GO:0015926; GO:0032450; GO:0016798; GO:0003674; GO:0004553; GO:0005975; GO:0003824; GO:0044238; GO:0030246; GO:0008150; GO:0008152;	hydrolase activity; binding; alpha-glucosidase activity; glucosidase activity; maltose alpha-glucosidase activity; hydrolase activity, acting on glycosyl bonds; molecular_function; hydrolase activity, hydrolyzing O-glycosyl compounds; carbohydrate metabolic process; catalytic activity; primary metabolic process; carbohydrate binding; biological_process; metabolic process;	molecular_function; molecular_function; molecular_function; molecular_function; molecular_function; molecular_function; molecular_function; molecular_function; biological_process; molecular_function; biological_process; molecular_function; biological_process; biological_process;	IPR000322;	Glycoside hydrolase, family 31;	HMMPfam;	PF01055;
TRIRE0082476	33.3333	11		Diego A. Martinez:exocyst complex, sec15 subunit;Mick Ward:Sec15 subunit of the exocyst complex that mediates targeting of vesicles to sites of exocytosis.;	G0RWZ6	YGL233W	SEC15	"Essential 113kDa subunit of the exocyst complex (Sec3p, Sec5p, Sec6p, Sec8p, Sec10p, Sec15p, Exo70p, and Exo84p), which mediates polarized targeting of vesicles to active sites of exocytosis. Sec15p associates with Sec4p and vesicles"	_	3	0	Fungi	Exocyst complex component Sec15, putative	GO:0000145; GO:0040011; GO:0008104; GO:0023061; GO:0042221; GO:0006810; GO:0009826; GO:0007049; GO:0006935; GO:0030182; GO:0061024; GO:0061025; GO:0009987; GO:0042995; GO:0032989; GO:0005515; GO:0048731; GO:0048812; GO:0007275; GO:0007276; GO:0022406; GO:0007163; GO:0022402; GO:0009416; GO:0044463; GO:0043332; GO:0005575; GO:0016020; GO:0042331; GO:0042330; GO:0009653; GO:0032990; GO:0005768; GO:…	exocyst; locomotion; protein localization; signal release; response to chemical stimulus; transport; unidimensional cell growth; cell cycle; chemotaxis; neuron differentiation; membrane organization; membrane fusion; cellular process; cell projection; cellular component morphogenesis; protein binding; system development; neuron projection morphogenesis; multicellular organismal development; gamet…	cellular_component; biological_process; biological_process; biological_process; biological_process; biological_process; biological_process; biological_process; biological_process; biological_process; biological_process; biological_process; biological_process; cellular_component; biological_process; molecular_function; biological_process; biological_process; biological_process; biological_process;…	IPR007225; IPR007225;	Exocyst complex subunit Sec15-like; Exocyst complex subunit Sec15-like;	HMMPanther; HMMPfam;	PTHR12702; PF04091;
TRIRE0082534	0	9			G0RX34	YBR169C	SSE2	Member of the heat shock protein 70 (HSP70) family. may be involved in protein folding. localized to the cytoplasm. highly homologous to the heat shock protein Sse1p	Undefined	4	0	Fungi	Heat shock protein Hsp88	GO:0044464; GO:0005737; GO:0050896; GO:0005488; GO:0032559; GO:0005524; GO:0032555; GO:0006950; GO:0003674; GO:0030554; GO:0032553; GO:0044424; GO:0035639; GO:0005622; GO:0005575; GO:0017076; GO:0036094; GO:0008150; GO:0000166; GO:0005623;	cell part; cytoplasm; response to stimulus; binding; adenyl ribonucleotide binding; ATP binding; purine ribonucleotide binding; response to stress; molecular_function; adenyl nucleotide binding; ribonucleotide binding; intracellular part; purine ribonucleoside triphosphate binding; intracellular; cellular_component; purine nucleotide binding; small molecule binding; biological_process; nucleotide…	cellular_component; cellular_component; biological_process; molecular_function; molecular_function; molecular_function; molecular_function; biological_process; molecular_function; molecular_function; molecular_function; cellular_component; molecular_function; cellular_component; cellular_component; molecular_function; molecular_function; biological_process; molecular_function; cellular_component;	IPR013126; IPR013126; IPR001023; IPR013126;	Heat shock protein 70; Heat shock protein 70; Heat shock protein Hsp70; Heat shock protein 70;	BlastProDom; ScanRegExp; HMMPanther; HMMPfam;	PD000089; PS01036; PTHR19375; PF00012;
TRIRE0082551	9.65916	5		Bernard Henrissat:candidate a-mannosyltransferase;Glycosyltransferase Family 62;	G0RX40	YEL036C	ANP1	"Subunit of the alpha-1,6 mannosyltransferase complex. type II membrane protein. has a role in retention of glycosyltransferases in the Golgi. involved in osmotic sensitivity and resistance to aminonitrophenyl propanediol"	Undefined	5	0	Fungi	Mannan polymerase II complex ANP1 subunit Anp1, putative	GO:0042175; GO:0031501; GO:0005783; GO:0043170; GO:0043234; GO:0044422; GO:0005789; GO:0044262; GO:0044432; GO:0044260; GO:0044431; GO:0031506; GO:0043412; GO:0043413; GO:0005515; GO:0000009; GO:0044249; GO:0005737; GO:0031984; GO:0016740; GO:0005488; GO:0044267; GO:0000032; GO:0009987; GO:0071843; GO:0070085; GO:0006487; GO:0006486; GO:0044085; GO:0071840; GO:0031090; GO:0000030; GO:0010382; GO:…	nuclear outer membrane-endoplasmic reticulum membrane network; mannosyltransferase complex; endoplasmic reticulum; macromolecule metabolic process; protein complex; organelle part; endoplasmic reticulum membrane; cellular carbohydrate metabolic process; endoplasmic reticulum part; cellular macromolecule metabolic process; Golgi apparatus part; cell wall glycoprotein biosynthetic process; macromol…	cellular_component; cellular_component; cellular_component; biological_process; cellular_component; cellular_component; cellular_component; biological_process; cellular_component; biological_process; cellular_component; biological_process; biological_process; biological_process; molecular_function; molecular_function; biological_process; cellular_component; cellular_component; molecular_function;…	IPR005109;	Anp1;	HMMPfam;	PF03452;
TRIRE0082568	0	1			G0RX50	YGR028W	MSP1	Mitochondrial protein involved in sorting of proteins in the mitochondria. putative membrane-spanning ATPase	Undefined	4	0	Fungi	Msp1p	GO:0045184; GO:0031968; GO:0051234; GO:0016818; GO:0005622; GO:0015031; GO:0044422; GO:0016817; GO:0030554; GO:0008104; GO:0043227; GO:0051641; GO:0006996; GO:0005739; GO:0016020; GO:0000166; GO:0005737; GO:0006886; GO:0005488; GO:0032559; GO:0032555; GO:0009987; GO:0032553; GO:0034613; GO:0044446; GO:0031090; GO:0051649; GO:0005575; GO:0043231; GO:0046907; GO:0016787; GO:0070585; GO:0033365; GO:…	establishment of protein localization; organelle outer membrane; establishment of localization; hydrolase activity, acting on acid anhydrides, in phosphorus-containing anhydrides; intracellular; protein transport; organelle part; hydrolase activity, acting on acid anhydrides; adenyl nucleotide binding; protein localization; membrane-bounded organelle; cellular localization; organelle organization…	biological_process; cellular_component; biological_process; molecular_function; cellular_component; biological_process; cellular_component; molecular_function; molecular_function; biological_process; cellular_component; biological_process; biological_process; cellular_component; cellular_component; molecular_function; cellular_component; biological_process; molecular_function; molecular_function;…	IPR003960; IPR003593; IPR003959;	ATPase, AAA-type, conserved site; ATPase, AAA+ type, core; ATPase, AAA-type, core;	ScanRegExp; HMMSmart; HMMPfam;	PS00674; SM00382; PF00004;
TRIRE0102659	0	8		Diego A. Martinez:ADP-ribosylation factor like 1;Mick Ward:Soluble GTPase with a role in regulation of membrane traffic, arl1; G protein of the Ras superfamily, similar to ADP-ribosylation factor;	G0R7Q1	YBR164C	ARL1	"Soluble GTPase with a role in regulation of membrane traffic. regulates potassium influx. G protein of the Ras superfamily, similar to ADP-ribosylation factor"	Undefined	3	0	Fungi	ADP-ribosylation factor family protein	GO:0008104; GO:0046039; GO:0019001; GO:0006810; GO:0032555; GO:0009987; GO:0009199; GO:0072523; GO:0032553; GO:0046686; GO:0007165; GO:0006195; GO:0009207; GO:0009205; GO:0009203; GO:0044237; GO:0044238; GO:0016020; GO:0044464; GO:0065007; GO:0017111; GO:0005768; GO:0009166; GO:0032561; GO:0043231; GO:0009150; GO:0006163; GO:0036094; GO:0007264; GO:0046914; GO:0006184; GO:0043167; GO:0009056; GO:…	protein localization; GTP metabolic process; guanyl nucleotide binding; transport; purine ribonucleotide binding; cellular process; ribonucleoside triphosphate metabolic process; purine-containing compound catabolic process; ribonucleotide binding; response to cadmium ion; signal transduction; purine nucleotide catabolic process; purine ribonucleoside triphosphate catabolic process; purine ribonu…	biological_process; biological_process; molecular_function; biological_process; molecular_function; biological_process; biological_process; biological_process; molecular_function; biological_process; biological_process; biological_process; biological_process; biological_process; biological_process; biological_process; biological_process; cellular_component; cellular_component; biological_process;…	IPR006688; IPR006689; IPR005225; IPR006689; IPR006689; IPR006689; IPR006689; IPR001806; IPR001806; IPR001806; IPR001806; IPR001019; IPR001019; IPR006688; IPR006687; IPR003579; IPR006689;	ADP-ribosylation factor; ARF/SAR superfamily; Small GTP-binding protein; ARF/SAR superfamily; ARF/SAR superfamily; ARF/SAR superfamily; ARF/SAR superfamily; Ras GTPase; Ras GTPase; Ras GTPase; Ras GTPase; Guanine nucleotide binding protein (G-protein), alpha subunit; Guanine nucleotide binding protein (G-protein), alpha subunit; ADP-ribosylation factor; Small GTPase SAR1-type; Ras small GTPase, R…	ScanRegExp; HMMPanther; HMMTigr; FPrintScan; FPrintScan; FPrintScan; FPrintScan; FPrintScan; FPrintScan; FPrintScan; FPrintScan; FPrintScan; FPrintScan; HMMSmart; HMMSmart; HMMSmart; HMMPfam;	PS01019; PTHR11711; TIGR00231; PR00328; PR00328; PR00328; PR00328; PR00449; PR00449; PR00449; PR00449; PR00318; PR00318; SM00177; SM00178; SM00175; PF00025;
TRIRE0103273	0	4			G0R7A4	YGR200C	ELP2	"Subunit of Elongator complex, which is required for modification of wobble nucleosides in tRNA. target of Kluyveromyces lactis zymocin"	_	3	0	Fungi	Elongator complex protein	GO:0006368; GO:0006366; GO:0090304; GO:0008104; GO:0008023; GO:0006810; GO:0044451; GO:0009987; GO:0008150; GO:0005515; GO:0010556; GO:0009451; GO:0005654; GO:0002097; GO:0044237; GO:0044238; GO:0005575; GO:0010952; GO:0032991; GO:0044464; GO:0016591; GO:0034621; GO:0034622; GO:0019900; GO:0060255; GO:0006464; GO:0031974; GO:0023051; GO:0046425; GO:0043623; GO:0080090; GO:0031981; GO:0016504; GO:…	transcription elongation from RNA polymerase II promoter; transcription from RNA polymerase II promoter; nucleic acid metabolic process; protein localization; transcription elongation factor complex; transport; nucleoplasm part; cellular process; biological_process; protein binding; regulation of macromolecule biosynthetic process; RNA modification; nucleoplasm; tRNA wobble base modification; cel…	biological_process; biological_process; biological_process; biological_process; cellular_component; biological_process; cellular_component; biological_process; biological_process; molecular_function; biological_process; biological_process; cellular_component; biological_process; biological_process; biological_process; cellular_component; biological_process; cellular_component; cellular_component;…	IPR011046; IPR011046; IPR011048; IPR001680; IPR001680; IPR001680; IPR001680; IPR001680; IPR001680; IPR001680; IPR001680; IPR001680; IPR001680; IPR001680; IPR001680; IPR001680; IPR001680; IPR001680; IPR001680; IPR001680; IPR001680; IPR001680; IPR001680; IPR001680; IPR001680; IPR001680; IPR001680; IPR001680; IPR001680;	WD40 repeat-like-containing domain; WD40 repeat-like-containing domain; Cytochrome cd1-nitrite reductase-like, C-terminal haem d1; WD40 repeat; WD40 repeat; WD40 repeat; WD40 repeat; WD40 repeat; WD40 repeat; WD40 repeat; WD40 repeat; WD40 repeat; WD40 repeat; WD40 repeat; WD40 repeat; WD40 repeat; WD40 repeat; WD40 repeat; WD40 repeat; WD40 repeat; WD40 repeat; WD40 repeat; WD40 repeat; WD40 rep…	superfamily; superfamily; superfamily; ProfileScan; ProfileScan; ProfileScan; ProfileScan; ProfileScan; ProfileScan; ProfileScan; ProfileScan; HMMSmart; HMMSmart; HMMSmart; HMMSmart; HMMSmart; HMMSmart; HMMSmart; HMMSmart; HMMSmart; HMMSmart; HMMPfam; HMMPfam; HMMPfam; HMMPfam; HMMPfam; HMMPfam; HMMPfam; HMMPfam;	SSF50978; SSF50978; SSF51004; PS50082; PS50082; PS50082; PS50082; PS50082; PS50082; PS50294; PS50294; SM00320; SM00320; SM00320; SM00320; SM00320; SM00320; SM00320; SM00320; SM00320; SM00320; PF00400; PF00400; PF00400; PF00400; PF00400; PF00400; PF00400; PF00400;
TRIRE0104121	7.91667	12		Bernard Henrissat:Glycosyltransferase Family 58;Diego A. Martinez:candidate dolichyl-phosphate-mannose a-mannosyltransferase Alg3;	G0RBH9	YBL082C	ALG3	"Dolichol-P-Man dependent alpha(1-3) mannosyltransferase, involved in the synthesis of dolichol-linked oligosaccharide donor for N-linked glycosylation of proteins"	Secreted	5	34	Fungi	Dolichyl-P-Man:Man(5)GlcNAc(2)-PP-dolichyl mannosyltransferase	GO:0042175; GO:0005783; GO:0044237; GO:0005789; GO:0070085; GO:0044432; GO:0018279; GO:0006487; GO:0043412; GO:0043413; GO:0044260; GO:0044249; GO:0005737; GO:0016740; GO:0031300; GO:0031301; GO:0044267; GO:0018196; GO:0009311; GO:0009312; GO:0006486; GO:0051691; GO:0044446; GO:0031090; GO:0000030; GO:0044255; GO:0005575; GO:0043231; GO:0004584; GO:0006464; GO:0043687; GO:0012505; GO:0006488; GO:…	nuclear outer membrane-endoplasmic reticulum membrane network; endoplasmic reticulum; cellular metabolic process; endoplasmic reticulum membrane; glycosylation; endoplasmic reticulum part; protein N-linked glycosylation via asparagine; protein N-linked glycosylation; macromolecule modification; macromolecule glycosylation; cellular macromolecule metabolic process; cellular biosynthetic process; c…	cellular_component; cellular_component; biological_process; cellular_component; biological_process; cellular_component; biological_process; biological_process; biological_process; biological_process; biological_process; biological_process; cellular_component; molecular_function; cellular_component; cellular_component; biological_process; biological_process; biological_process; biological_process;…	IPR007873; IPR007873;	Glycosyltransferase, ALG3; Glycosyltransferase, ALG3;	HMMPanther; HMMPfam;	PTHR12646; PF05208;
TRIRE0104490	0	10		Diego A. Martinez:v-SNARE protein;Mick Ward:v-SNARE protein, gos1, involved in Golgi transport;	G0RCJ2	YHL031C	GOS1	"v-SNARE protein involved in Golgi transport, homolog of the mammalian protein GOS-28/GS28"	Undefined	3	0	Fungi	Similar to Golgi SNAP receptor complex member	GO:0051234; GO:0030170; GO:0005801; GO:0044422; GO:0048284; GO:0008104; GO:0044431; GO:0051641; GO:0006996; GO:0016050; GO:0016020; GO:0048193; GO:0043234; GO:0005737; GO:0031984; GO:0031985; GO:0005488; GO:0048037; GO:0005484; GO:0061025; GO:0009987; GO:0006888; GO:0005515; GO:0004872; GO:0051649; GO:0015031; GO:0031090; GO:0000138; GO:0043231; GO:0046907; GO:0005794; GO:0005795; GO:0032991; GO:…	establishment of localization; pyridoxal phosphate binding; cis-Golgi network; organelle part; organelle fusion; protein localization; Golgi apparatus part; cellular localization; organelle organization; vesicle organization; membrane; Golgi vesicle transport; protein complex; cytoplasm; organelle subcompartment; Golgi cisterna; binding; cofactor binding; SNAP receptor activity; membrane fusion; …	biological_process; molecular_function; cellular_component; cellular_component; biological_process; biological_process; cellular_component; biological_process; biological_process; biological_process; cellular_component; biological_process; cellular_component; cellular_component; cellular_component; cellular_component; molecular_function; molecular_function; molecular_function; biological_process;…	IPR007705;	Vesicle transport v-SNARE, N-terminal;	HMMPfam;	PF05008;
TRIRE0104639	0	2		Diego A. Martinez:ER to Golgi protein transport;Mick Ward:Hypothetical coiled-coil protein, uso1, necessary for protein transport from ER to Golgi; integrin analogue;	G0RD45	YDL058W	USO1	"Essential protein involved in intracellular protein transport, coiled-coil protein necessary for transport from ER to Golgi. required for assembly of the ER-to-Golgi SNARE complex"	Undefined	4	0	Fungi	Intracellular protein transport protein (UsoA), putative	GO:0051234; GO:0005622; GO:0015031; GO:0043227; GO:0008104; GO:0044431; GO:0051641; GO:0006996; GO:0006810; GO:0051649; GO:0005737; GO:0006886; GO:0005488; GO:0061024; GO:0061025; GO:0009987; GO:0016050; GO:0034613; GO:0044446; GO:0031090; GO:0048193; GO:0005575; GO:0022892; GO:0043231; GO:0046907; GO:0005794; GO:0012505; GO:0045184; GO:0051179; GO:0044424; GO:0044422; GO:0033036; GO:0008150; GO:…	establishment of localization; intracellular; protein transport; membrane-bounded organelle; protein localization; Golgi apparatus part; cellular localization; organelle organization; transport; establishment of localization in cell; cytoplasm; intracellular protein transport; binding; membrane organization; membrane fusion; cellular process; vesicle organization; cellular protein localization; i…	biological_process; cellular_component; biological_process; cellular_component; biological_process; cellular_component; biological_process; biological_process; biological_process; biological_process; cellular_component; biological_process; molecular_function; biological_process; biological_process; biological_process; biological_process; biological_process; cellular_component; cellular_component;…	IPR009053; IPR011989; IPR006953; IPR006955;	Prefoldin; Armadillo-like helical; Uso1/p115 like vesicle tethering protein, head region; Uso1/p115 like vesicle tethering protein, C-terminal;	superfamily; Gene3D; HMMPfam; HMMPfam;	SSF46579; G3D.1.25.10.10; PF04869; PF04871;
TRIRE0104721	0	1		Diego A. Martinez:Hypothetical syntaxin;Mick Ward:Hypothetical syntaxin, sft2, similar to mammalian syntaxin 5;	G0RDM1	YBL102W	SFT2	"Non-essential tetra-spanning membrane protein found mostly in the late Golgi, can suppress some sed5 alleles. may be part of the transport machinery, but precise function is unknown. similar to mammalian syntaxin 5"	Undefined	5	0	Fungi	SFT2 domain protein	GO:0051234; GO:0015031; GO:0044422; GO:0008104; GO:0044431; GO:0044437; GO:0051641; GO:0006810; GO:0051649; GO:0005737; GO:0006886; GO:0005773; GO:0009987; GO:0005774; GO:0034613; GO:0031090; GO:0048193; GO:0016197; GO:0043231; GO:0046907; GO:0005794; GO:0012505; GO:0044446; GO:0051179; GO:0044425; GO:0044424; GO:0031224; GO:0005575; GO:0016020; GO:0016021; GO:0008150; GO:0000139; GO:0006892; GO:…	establishment of localization; protein transport; organelle part; protein localization; Golgi apparatus part; vacuolar part; cellular localization; transport; establishment of localization in cell; cytoplasm; intracellular protein transport; vacuole; cellular process; vacuolar membrane; cellular protein localization; organelle membrane; Golgi vesicle transport; endosomal transport; intracellular …	biological_process; biological_process; cellular_component; biological_process; cellular_component; cellular_component; biological_process; biological_process; biological_process; cellular_component; biological_process; cellular_component; biological_process; cellular_component; biological_process; cellular_component; biological_process; biological_process; cellular_component; biological_process;…	IPR011691;	Vesicle transport protein, SFT2-like;	HMMPfam;	PF07770;
TRIRE0105192	0	6			G0RE41	YPR066W	UBA3	"Protein that acts together with Ula1p to activate Rub1p before its conjugation to proteins (neddylation), which may play a role in protein degradation. GFP-fusion protein localizes to the cytoplasm in a punctate pattern"	_	2	0	Fungi	Similar to NEDD8-activating enzyme E1 catalytic subunit	GO:0002119; GO:0045892; GO:0044237; GO:0040011; GO:0008150; GO:0009892; GO:0016881; GO:0032559; GO:0032555; GO:0009987; GO:0008883; GO:0005515; GO:0048731; GO:0010556; GO:0007275; GO:0010558; GO:0009790; GO:0009966; GO:0009792; GO:0050896; GO:0055114; GO:0007049; GO:0009968; GO:0005575; GO:0044238; GO:0032991; GO:0065007; GO:0007346; GO:0010648; GO:0044464; GO:0019098; GO:0016620; GO:0010646; GO:…	nematode larval development; negative regulation of transcription, DNA-dependent; cellular metabolic process; locomotion; biological_process; negative regulation of metabolic process; acid-amino acid ligase activity; adenyl ribonucleotide binding; purine ribonucleotide binding; cellular process; glutamyl-tRNA reductase activity; protein binding; system development; regulation of macromolecule bio…	biological_process; biological_process; biological_process; biological_process; biological_process; biological_process; molecular_function; molecular_function; molecular_function; biological_process; molecular_function; molecular_function; biological_process; biological_process; biological_process; biological_process; biological_process; biological_process; biological_process; biological_process;…	IPR009036; IPR000594; IPR000127; IPR000594; IPR000127;	Molybdenum cofactor biosynthesis, MoeB; UBA/THIF-type NAD/FAD binding fold; Ubiquitin-activating enzyme repeat; UBA/THIF-type NAD/FAD binding fold; Ubiquitin-activating enzyme repeat;	superfamily; ProfileScan; ProfileScan; HMMPfam; HMMPfam;	SSF69572; PS50204; PS50246; PF00899; PF02134;
TRIRE0105557	2.89802	21		Bernard Henrissat:candidate a-glycosyltransferase;Glycosyltransferase Family 34;	G0RF49	YDR245W	MNN10	"Subunit of a Golgi mannosyltransferase complex also containing Anp1p, Mnn9p, Mnn11p, and Hoc1p that mediates elongation of the polysaccharide mannan backbone. membrane protein of the mannosyltransferase family"	Undefined	4	0	Ascomycota	Glycosyltransferase family 34 protein	GO:0044425; GO:0016740; GO:0016757; GO:0016758; GO:0003674; GO:0003824; GO:0031224; GO:0005575; GO:0016020; GO:0016021; GO:0008150; GO:0008152;	membrane part; transferase activity; transferase activity, transferring glycosyl groups; transferase activity, transferring hexosyl groups; molecular_function; catalytic activity; intrinsic to membrane; cellular_component; membrane; integral to membrane; biological_process; metabolic process;	cellular_component; molecular_function; molecular_function; molecular_function; molecular_function; molecular_function; cellular_component; cellular_component; cellular_component; cellular_component; biological_process; biological_process;	IPR008630;	Galactosyl transferase;	HMMPfam;	PF05637;
TRIRE0106113	0.75	11		Diego A. Martinez:coatamer complex (COPI), gamma subunit;Mick Ward:Hypothetical gamma subunit of coatamer complex (COPI), sec21; involved in retrograde transport from Golgi to ER;	G0RGC9	YNL287W	SEC21	"Gamma subunit of coatomer, a heptameric protein complex that together with Arf1p forms the COPI coat. involved in ER to Golgi transport of selective cargo"	_	3	0	Fungi	Coatomer subunit gamma, putative	GO:0002119; GO:0005768; GO:0055044; GO:0007435; GO:0035964; GO:0040011; GO:0008104; GO:0033036; GO:0061024; GO:0009987; GO:0030117; GO:0048731; GO:0048732; GO:0007275; GO:0048754; GO:0009791; GO:0035158; GO:0045927; GO:0043234; GO:0016023; GO:0016020; GO:0072384; GO:0000139; GO:0032991; GO:0040010; GO:0009653; GO:0046903; GO:0030660; GO:0044464; GO:0006928; GO:0030663; GO:0031410; GO:0016192; GO:…	nematode larval development; endosome; symplast; salivary gland morphogenesis; COPI-coated vesicle budding; locomotion; protein localization; macromolecule localization; membrane organization; cellular process; membrane coat; system development; gland development; multicellular organismal development; branching morphogenesis of a tube; post-embryonic development; regulation of tube diameter, open…	biological_process; cellular_component; cellular_component; biological_process; biological_process; biological_process; biological_process; biological_process; biological_process; biological_process; cellular_component; biological_process; biological_process; biological_process; biological_process; biological_process; biological_process; biological_process; cellular_component; cellular_component;…	IPR011989; IPR002553;	Armadillo-like helical; Clathrin/coatomer adaptor, adaptin-like, N-terminal;	Gene3D; HMMPfam;	G3D.1.25.10.10; PF01602;
TRIRE0106130	0	11			G0RGE4				Undefined	5	0	Fungi	Dipeptidyl-peptidase V	GO:0009405; GO:0051704; GO:0044238; GO:0004177; GO:0050896; GO:0009987; GO:0006950; GO:0006508; GO:0005575; GO:0005576; GO:0005634; GO:0043231; GO:0016787; GO:0070011; GO:0051716; GO:0005737; GO:0003824; GO:0044424; GO:0008233; GO:0008236; GO:0008238; GO:0008150; GO:0043170; GO:0008152; GO:0044444; GO:0044464; GO:0019538; GO:0003674; GO:0033554; GO:0043229; GO:0017171; GO:0005829; GO:0043226; GO:…	pathogenesis; multi-organism process; primary metabolic process; aminopeptidase activity; response to stimulus; cellular process; response to stress; proteolysis; cellular_component; extracellular region; nucleus; intracellular membrane-bounded organelle; hydrolase activity; peptidase activity, acting on L-amino acid peptides; cellular response to stimulus; cytoplasm; catalytic activity; intracel…	biological_process; biological_process; biological_process; molecular_function; biological_process; biological_process; biological_process; biological_process; cellular_component; cellular_component; cellular_component; cellular_component; molecular_function; molecular_function; biological_process; cellular_component; molecular_function; cellular_component; molecular_function; molecular_function;…	IPR001375;	Peptidase S9, prolyl oligopeptidase, catalytic domain;	HMMPfam;	PF00326;
TRIRE0106595	11.125	12		Diego A. Martinez:signal recognition particle subunit srp54;Markku Saloheimo:Putative srp54 subunit of the signal recognition particle.;	G0RGU9	YPR088C	SRP54	"Signal recognition particle (SRP) subunit (homolog of mammalian SRP54). contains the signal sequence-binding activity of SRP, interacts with the SRP RNA, and mediates binding of SRP to signal receptor. contains GTPase domain"	_	2	0	Fungi	Signal recognition 54 kDa protein	GO:0005786; GO:0051234; GO:0016818; GO:0008199; GO:0043167; GO:0055065; GO:0015031; GO:0016817; GO:0043169; GO:0008104; GO:0006826; GO:0051641; GO:0019001; GO:0042592; GO:0000041; GO:0032553; GO:0006810; GO:0000166; GO:0005737; GO:0006612; GO:0006613; GO:0005488; GO:0008312; GO:0048500; GO:0035639; GO:0032555; GO:0009987; GO:0003723; GO:0045047; GO:0034613; GO:0051649; GO:0005575; GO:0070972; GO:…	signal recognition particle, endoplasmic reticulum targeting; establishment of localization; hydrolase activity, acting on acid anhydrides, in phosphorus-containing anhydrides; ferric iron binding; ion binding; metal ion homeostasis; protein transport; hydrolase activity, acting on acid anhydrides; cation binding; protein localization; iron ion transport; cellular localization; guanyl nucleotide …	cellular_component; biological_process; molecular_function; molecular_function; molecular_function; biological_process; biological_process; molecular_function; molecular_function; biological_process; biological_process; biological_process; molecular_function; biological_process; biological_process; molecular_function; biological_process; molecular_function; cellular_component; biological_process;…	IPR000897; IPR000897; IPR000897; IPR006325; IPR003593; IPR000897; IPR000897; IPR004125;	Signal recognition particle, SRP54 subunit, GTPase; Signal recognition particle, SRP54 subunit, GTPase; Signal recognition particle, SRP54 subunit, GTPase; Signal recognition particle, SRP54 subunit; ATPase, AAA+ type, core; Signal recognition particle, SRP54 subunit, GTPase; Signal recognition particle, SRP54 subunit, GTPase; Signal recognition particle, SRP54 subunit, M-domain;	BlastProDom; superfamily; ScanRegExp; HMMTigr; HMMSmart; HMMPfam; HMMPfam; HMMPfam;	PD000819; SSF47364; PS00300; TIGR01425; SM00382; PF02881; PF00448; PF02978;
TRIRE0107255	0	4		Diego A. Martinez:ADP-ribosylation factor-like protein;Mick Ward:Related to ADP-ribosylation factor-like protein 2, Ras small GTPase;	G0RJ71	YBR164C	ARL1	"Soluble GTPase with a role in regulation of membrane traffic. regulates potassium influx. G protein of the Ras superfamily, similar to ADP-ribosylation factor"	Undefined	4	0	Fungi	ADP-ribosylation factor-like protein	GO:0030182; GO:0019222; GO:0043234; GO:0044267; GO:0040010; GO:0040011; GO:0008104; GO:0051235; GO:0046039; GO:0023061; GO:0019001; GO:0034333; GO:0019003; GO:0032391; GO:0009117; GO:0031113; GO:0046530; GO:0004871; GO:0000902; GO:0005758; GO:0032555; GO:0009987; GO:0009199; GO:0044459; GO:0032989; GO:0005515; GO:0048731; GO:0010259; GO:0007275; GO:0000139; GO:0072595; GO:0007165; GO:0046545; GO:…	neuron differentiation; regulation of metabolic process; protein complex; cellular protein metabolic process; positive regulation of growth rate; locomotion; protein localization; maintenance of location; GTP metabolic process; signal release; guanyl nucleotide binding; adherens junction assembly; GDP binding; photoreceptor connecting cilium; nucleotide metabolic process; regulation of microtubul…	biological_process; biological_process; cellular_component; biological_process; biological_process; biological_process; biological_process; biological_process; biological_process; biological_process; molecular_function; biological_process; molecular_function; cellular_component; biological_process; biological_process; biological_process; molecular_function; biological_process; cellular_component;…	IPR006688; IPR006689; IPR005225; IPR006688; IPR006687; IPR003579; IPR006689;	ADP-ribosylation factor; ARF/SAR superfamily; Small GTP-binding protein; ADP-ribosylation factor; Small GTPase SAR1-type; Ras small GTPase, Rab type; ARF/SAR superfamily;	ScanRegExp; HMMPanther; HMMTigr; HMMSmart; HMMSmart; HMMSmart; HMMPfam;	PS01019; PTHR11711; TIGR00231; SM00177; SM00178; SM00175; PF00025;
TRIRE0107669	0	17			G0RKQ8				Undefined	3	0	Fungi	Acyl-peptide hydrolase	GO:0016787; GO:0006508; GO:0070011; GO:0017171; GO:0019538; GO:0003674; GO:0003824; GO:0008233; GO:0008236; GO:0044238; GO:0008150; GO:0043170; GO:0008152;	hydrolase activity; proteolysis; peptidase activity, acting on L-amino acid peptides; serine hydrolase activity; protein metabolic process; molecular_function; catalytic activity; peptidase activity; serine-type peptidase activity; primary metabolic process; biological_process; macromolecule metabolic process; metabolic process;	molecular_function; biological_process; molecular_function; molecular_function; biological_process; molecular_function; molecular_function; molecular_function; molecular_function; biological_process; biological_process; biological_process; biological_process;	IPR011042; IPR001375;	Six-bladed beta-propeller, TolB-like; Peptidase S9, prolyl oligopeptidase, catalytic domain;	superfamily; HMMPfam;	SSF50960; PF00326;
TRIRE0108640	0	7		Mick Ward:Hypothetical component, vps54, of the GARP (Golgi-associated retrograde protein) complex involved in the recycling of proteins from endosomes to the late Golgi;	G0RMD1	YDR027C	VPS54	"Component of the GARP (Golgi-associated retrograde protein) complex, Vps51p-Vps52p-Vps53p-Vps54p, which is required for the recycling of proteins from endosomes to the late Golgi. potentially phosphorylated by Cdc28p"	Undefined	4	0	Fungi	GARP complex component (Vps54), putative	GO:0051234; GO:0015031; GO:0044422; GO:0044433; GO:0008104; GO:0044431; GO:0031988; GO:0051641; GO:0016023; GO:0006810; GO:0051649; GO:0005737; GO:0006886; GO:0031982; GO:0009987; GO:0010008; GO:0034613; GO:0031090; GO:0048193; GO:0043234; GO:0016192; GO:0046907; GO:0005794; GO:0044446; GO:0051179; GO:0044464; GO:0044424; GO:0016197; GO:0005575; GO:0033036; GO:0008150; GO:0042147; GO:0006892; GO:…	establishment of localization; protein transport; organelle part; cytoplasmic vesicle part; protein localization; Golgi apparatus part; membrane-bounded vesicle; cellular localization; cytoplasmic membrane-bounded vesicle; transport; establishment of localization in cell; cytoplasm; intracellular protein transport; vesicle; cellular process; endosome membrane; cellular protein localization; organ…	biological_process; biological_process; cellular_component; cellular_component; biological_process; cellular_component; cellular_component; biological_process; cellular_component; biological_process; biological_process; cellular_component; biological_process; cellular_component; biological_process; cellular_component; biological_process; cellular_component; biological_process; cellular_component;…	IPR012501;	Vps54-like;	HMMPfam;	PF07928;
TRIRE0109361	17.6079	16		Bernard Henrissat:candidate a-glycosyltransferase;Glycosyltransferase Family 32;	G0RP09				_	2	0	Pezizomycotina	TSTA_026040	GO:0003824; GO:0016740; GO:0008150; GO:0008152; GO:0003674;	catalytic activity; transferase activity; biological_process; metabolic process; molecular_function;	molecular_function; molecular_function; biological_process; biological_process; molecular_function;
TRIRE0110586	0	2			G0RSE0	YLL034C	RIX7	"Putative ATPase of the AAA family, required for export of pre-ribosomal large subunits from the nucleus. distributed between the nucleolus, nucleoplasm, and nuclear periphery depending on growth conditions"	Undefined	4	0	Fungi	Ribosome biogenesis ATPase RIX7	GO:0070013; GO:0051234; GO:0016818; GO:0051168; GO:0051169; GO:0016817; GO:0030554; GO:0031974; GO:0071843; GO:0051641; GO:0051640; GO:0071426; GO:0033750; GO:0000166; GO:0071428; GO:0000055; GO:0005488; GO:0032559; GO:0044428; GO:0031981; GO:0032555; GO:0009987; GO:0043228; GO:0032553; GO:0044085; GO:0071840; GO:0051649; GO:0005575; GO:0005634; GO:0043231; GO:0043233; GO:0043232; GO:0016787; GO:…	intracellular organelle lumen; establishment of localization; hydrolase activity, acting on acid anhydrides, in phosphorus-containing anhydrides; nuclear export; nuclear transport; hydrolase activity, acting on acid anhydrides; adenyl nucleotide binding; membrane-enclosed lumen; cellular component biogenesis at cellular level; cellular localization; organelle localization; ribonucleoprotein compl…	cellular_component; biological_process; molecular_function; biological_process; biological_process; molecular_function; molecular_function; cellular_component; biological_process; biological_process; biological_process; biological_process; biological_process; molecular_function; biological_process; biological_process; molecular_function; molecular_function; cellular_component; cellular_component;…	IPR003593; IPR003593; IPR003959; IPR003959;	ATPase, AAA+ type, core; ATPase, AAA+ type, core; ATPase, AAA-type, core; ATPase, AAA-type, core;	HMMSmart; HMMSmart; HMMPfam; HMMPfam;	SM00382; SM00382; PF00004; PF00004;
[truncated: 47 more rows]

## Sheet: Correlations
Node1	Node2	Pearson correlation
TRIRE0044960	TRIRE0104448	0.231782
TRIRE0055183	TRIRE0104448	0.463687
TRIRE0104448	TRIRE0120000	0.162198
TRIRE0104448	TRIRE0122293	-0.354346
TRIRE0102581	TRIRE0104448	0.131944
TRIRE0081785	TRIRE0082475	0.314714
TRIRE0021246	TRIRE0104448	-0.15473
TRIRE0079419	TRIRE0104448	0.13835
[truncated: 1,574 more rows]
